# Supplementary material for: Phosphatidylinositol-3 kinase signaling controls survival and stemness of hematopoietic stem and progenitor cells
Source: Oncogene. 2021 Mar 13;40(15):2741–55. doi: 10.1038/s41388-021-01733-5 (PMC8049872; doi:10.1038/s41388-021-01733-5)
Supplement: Supplementary file 5 — Table S1 [file 41388_2021_1733_MOESM5_ESM.xlsx]

## Sheet: Sheet1
Cluster/Cell type	Gene	ENSDARG
Thrombocyte/erythrocyte progenitors	hmbsb	ENSDARG00000055991
	prdx3	ENSDARG00000032102
	urod	ENSDARG00000006818
	uros	ENSDARG00000027491
	tubb1	ENSDARG00000053066
	klf1	ENSDARG00000017400
	gata1a	ENSDARG00000013477
	epb41b	ENSDARG00000029019
Erythrocyte progenitors	alas2	ENSDARG00000038643
	cahz	ENSDARG00000011166
	hbbe2	ENSDARG00000045143
	hbae3	ENSDARG00000079305
	rhag	ENSDARG00000019253
	epor	ENSDARG00000090834
HSPCs	myb	ENSDARG00000053666
	her6	ENSDARG00000006514
	ahcy	ENSDARG00000005191
	pmp22b	ENSDARG00000060457
	ncl	ENSDARG00000002710
	adh5	ENSDARG00000080010
	hmga1a	ENSDARG00000028335
	fbl	ENSDARG00000053912
	mycb	ENSDARG00000007241
	dkc1	ENSDARG00000016484
	pes	ENSDARG00000018902
	meis1b	ENSDARG00000012078
	tal1 (scl)(Davidson & Zon 2004)	ENSDARG00000019930
	gata2b	ENSDARG00000009094
	gfi1aa	ENSDARG00000020746
	adgrg1	ENSDARG00000027222_
Myeloid progenitor	crema	ENSDARG00000023217
	itm2bb	ENSDARG00000041505
	runx3	ENSDARG00000052826
	cebpb	ENSDARG00000042725
	cxcr4b	ENSDARG00000041959
	zfp36l1a	ENSDARG00000016154
	coro1a	ENSDARG00000054610
	nr4a3	ENSDARG00000055854
	pu.1 (spi1b)	ENSDARG00000000767
Neutrophil progenitor	cpa5	ENSDARG00000021339
	lect2l	ENSDARG00000033227
	npsn	ENSDARG00000010423
	sms	ENSDARG00000008155
	abcb9	ENSDARG00000056200
	ch25hl2	ENSDARG00000038728
	mpx	ENSDARG00000019521
	lyz	ENSDARG00000057789
	srgn	ENSDARG00000077069
	mmp9	ENSDARG00000042816
Monocyte progenitor	marco	ENSDARG00000059294
	ctss2.2	ENSDARG00000013771
	mfap4	ENSDARG00000090783
	marckls1a	ENSDARG00000039034
	ctsba	ENSDARG00000055120
	cxcr3.3	ENSDARG00000070669
	timp2b	ENSDARG00000075261
	lgmn	ENSDARG00000039150
	ndrg1a	ENSDARG00000032849
EHT markers	edn2	ENSDARG00000017255
	efna1b	ENSDARG00000018787
	cdh5	ENSDARG00000075549
	krt18	ENSDARG00000018404
	krt8	ENSDARG00000058358
	dab2	ENSDARG00000031761
	serpinh1b	ENSDARG00000019949
	anxa2a	ENSDARG00000003216
	ctsla	ENSDARG00000007836
	hapln1b	ENSDARG00000068516
	clic2	ENSDARG00000010625
	cd81a	ENSDARG00000036080
	tie1	ENSDARG00000004105
HSPCs II 36hpf	AC024175.4	ENSDARG00000080337
	tmed1b	ENSDARG00000017255
