# Supplementary material for: Phosphatidylinositol-3 kinase signaling controls survival and stemness of hematopoietic stem and progenitor cells
Source: Oncogene. 2021 Mar 13;40(15):2741–55. doi: 10.1038/s41388-021-01733-5 (PMC8049872; doi:10.1038/s41388-021-01733-5)
Supplement: Supplementary file 6 — Table S2 [file 41388_2021_1733_MOESM6_ESM.xlsx]

## Sheet: Table S2
36hpf_wt_LY294002
1	2	3	4	5
ENSDARG00000057789_lyz	ENSDARG00000091038	ENSDARG00000088745_MFAP4	ENSDARG00000094975_FP015823.2	ENSDARG00000018404_krt18
ENSDARG00000010423_npsn	ENSDARG00000052402_dnmt3ba	ENSDARG00000074322_si:ch211-194m7.3	ENSDARG00000043126_blf	ENSDARG00000023713_aqp1a.1
ENSDARG00000019521_mpx	ENSDARG00000036791_dnmt3bb.1	ENSDARG00000090783_mfap4	ENSDARG00000008333_znfl2a	ENSDARG00000058358_krt8
ENSDARG00000021339_cpa5	ENSDARG00000015123_dnase1l4.1	ENSDARG00000056874_lygl1	ENSDARG00000060457_pmp22b	ENSDARG00000075549_cdh5
ENSDARG00000075664_si:ch1073-429i10.1	ENSDARG00000080337_AC024175.4	ENSDARG00000086947_si:ch211-147m6.1	ENSDARG00000015123_dnase1l4.1	ENSDARG00000060675
ENSDARG00000012395_mmp13a	ENSDARG00000035773	ENSDARG00000043436_si:dkey-5n18.1	ENSDARG00000014329_npm1a	ENSDARG00000021443_zfp36l1b
ENSDARG00000077069_srgn	ENSDARG00000094975_FP015823.2	ENSDARG00000069844_irg1	ENSDARG00000023299_snu13b	ENSDARG00000044975_krt94
ENSDARG00000008155_sms	ENSDARG00000044129_FP015823.1	ENSDARG00000055120_ctsba	ENSDARG00000005513_naca	ENSDARG00000055678_akap12b
ENSDARG00000033227_lect2l	ENSDARG00000090106_slc17a7b	ENSDARG00000090890_cmklr1	ENSDARG00000035761	ENSDARG00000039576_fstl1b
ENSDARG00000036966_hsd3b7	ENSDARG00000076532_si:ch211-222l21.1	ENSDARG00000054942_lgals2a	ENSDARG00000044129_FP015823.1	ENSDARG00000094719_CR318588.3
ENSDARG00000042816_mmp9	ENSDARG00000060457_pmp22b	ENSDARG00000058941	ENSDARG00000004169_stmn1a	ENSDARG00000010625_clic2
ENSDARG00000038728_ch25hl2	ENSDARG00000012820_nop56	ENSDARG00000031776_zgc:92066	ENSDARG00000053912_fbl	ENSDARG00000018787_efna1b
ENSDARG00000056200_abcb9	ENSDARG00000062138_ranbp10	ENSDARG00000058731_slc2a6	ENSDARG00000012078_meis1b	ENSDARG00000068516_hapln1b
ENSDARG00000035326_nccrp1	ENSDARG00000043126_blf	ENSDARG00000055226_slc7a7	ENSDARG00000004757_ybx1	ENSDARG00000004105_tie1
ENSDARG00000091236_cst14b.2	ENSDARG00000016484_dkc1	ENSDARG00000028618_KRT18	ENSDARG00000052402_dnmt3ba	ENSDARG00000061165_slc6a4a
ENSDARG00000018263_pdia2	ENSDARG00000071052_si:dkey-150i13.2	ENSDARG00000090352_CR855311.1	ENSDARG00000035993_sumo3b	ENSDARG00000070171
ENSDARG00000043457_gapdh	ENSDARG00000087616_maptb	ENSDARG00000024540_tspan36	ENSDARG00000041895_cad	ENSDARG00000074201_flna
ENSDARG00000012972_cfl1l	ENSDARG00000070956	ENSDARG00000019861_fgl2a	ENSDARG00000056186_eif5a2	ENSDARG00000070155_tuba8l3
ENSDARG00000056600_papss2b	ENSDARG00000070404_fam212ab	ENSDARG00000036427_slc3a2a	ENSDARG00000062199_GSE1	ENSDARG00000026751
ENSDARG00000006029_lta4h	ENSDARG00000071657_si:dkey-19a16.4	ENSDARG00000057853_atp6v0ca	ENSDARG00000087438_si:dkey-257i7.5	ENSDARG00000004621_gpm6ab
ENSDARG00000055064_prdx5	ENSDARG00000028323	ENSDARG00000040178_havcr1	ENSDARG00000054155_pcna	ENSDARG00000019949_serpinh1b
ENSDARG00000034187_calm1b	ENSDARG00000004169_stmn1a	ENSDARG00000025903_lgals9l1	ENSDARG00000039578_pa2g4a	ENSDARG00000023963_tpm4a
ENSDARG00000024116_vamp8	ENSDARG00000079012_CBFA2T3	ENSDARG00000057698_ctsd	ENSDARG00000076532_si:ch211-222l21.1	ENSDARG00000030125_sox7
ENSDARG00000070398	ENSDARG00000095268_si:dkey-261h17.1	ENSDARG00000025237	ENSDARG00000005191_ahcy	ENSDARG00000056920_tmem88a
ENSDARG00000035018_thy1	ENSDARG00000058337	ENSDARG00000005419	ENSDARG00000053666_myb	ENSDARG00000031761_dab2
ENSDARG00000053381_plpp1a	ENSDARG00000070434_rhov	ENSDARG00000013968_psap	ENSDARG00000043960_rpf2	ENSDARG00000087956_she
ENSDARG00000033735_ncf1	ENSDARG00000091150_mki67	ENSDARG00000030694_atp6v1e1b	ENSDARG00000002710_ncl	ENSDARG00000015815
ENSDARG00000059388_bdh1	ENSDARG00000056929_kdm6bb	ENSDARG00000059679	ENSDARG00000079949_supt16h	ENSDARG00000070425_dll4
ENSDARG00000033285_gsto2	ENSDARG00000062077_acsbg1	ENSDARG00000013443_atp6v1ba	ENSDARG00000070404_fam212ab	ENSDARG00000036080_cd81a
ENSDARG00000039884	ENSDARG00000014329_npm1a	ENSDARG00000018806	ENSDARG00000044220	ENSDARG00000042874_phlda2
ENSDARG00000013561_pgm1	ENSDARG00000056438_her9	ENSDARG00000059294_marco	ENSDARG00000039682_si:ch211-121a2.2	ENSDARG00000040432_klf2b
ENSDARG00000002021_pygb	ENSDARG00000002710_ncl	ENSDARG00000070622	ENSDARG00000092033_si:dkey-239h2.3	ENSDARG00000015805_cgnl1
ENSDARG00000067545_adam19b	ENSDARG00000041895_cad	ENSDARG00000067566_sftpbb	ENSDARG00000055868_rsl1d1	ENSDARG00000043376
ENSDARG00000063295_myh9a	ENSDARG00000053912_fbl	ENSDARG00000079932_zgc:152830	ENSDARG00000058337	ENSDARG00000013976_anxa13
ENSDARG00000019236_gsr	ENSDARG00000073681	ENSDARG00000013771_ctss2.2	ENSDARG00000030789_ddx18	ENSDARG00000043531_jun
ENSDARG00000035459_spns3	ENSDARG00000043304_nop2	ENSDARG00000008423	ENSDARG00000087616_maptb	ENSDARG00000008359
ENSDARG00000022165_mgst1.2	ENSDARG00000088325	ENSDARG00000004954_grna	ENSDARG00000070657_pa2g4b	ENSDARG00000009123_sele
ENSDARG00000010556_CABZ01030094.1	ENSDARG00000029252_ssb	ENSDARG00000091078	ENSDARG00000018961_gtpbp4	ENSDARG00000014059_cldn5b
ENSDARG00000058734_prdx1	ENSDARG00000077264_wdr43	ENSDARG00000087353	ENSDARG00000039887_c1qbp	ENSDARG00000019815_fn1a
ENSDARG00000035136_sepw1	ENSDARG00000059634_thumpd3	ENSDARG00000094451_cfp	ENSDARG00000045776_cnbpa	ENSDARG00000069912_hmga2
ENSDARG00000053542_kctd12.2	ENSDARG00000056226_creb3l3a	ENSDARG00000070378_ccl35.2	ENSDARG00000003920_setb	ENSDARG00000000002_ccdc80
ENSDARG00000025375_idh1	ENSDARG00000052290_rab33ba	ENSDARG00000076003	ENSDARG00000092164	ENSDARG00000033307_igf2b
ENSDARG00000007682_ppdpfa	ENSDARG00000069422_nhp2	ENSDARG00000076789_cx32.2	ENSDARG00000009094_gata2b	ENSDARG00000092035_si:ch211-156j16.1
ENSDARG00000054755_alox5ap	ENSDARG00000053624_csf1rb	ENSDARG00000076318_atp6v1ab	ENSDARG00000069977_myg1	ENSDARG00000060189
ENSDARG00000043102_lxn	ENSDARG00000008976_mdn1	ENSDARG00000027529_hmox1a	ENSDARG00000040245_kpnb3	ENSDARG00000007836_ctsla
ENSDARG00000036940_ctss1	ENSDARG00000020984_slc16a10	ENSDARG00000005463_slc30a1a	ENSDARG00000010246_prmt1	ENSDARG00000055009_col4a1
ENSDARG00000068784_VSIR	ENSDARG00000070538_hey1	ENSDARG00000055504_si:ch211-212k18.7	ENSDARG00000069422_nhp2	ENSDARG00000037895_ramp2
ENSDARG00000059110	ENSDARG00000062199_GSE1	ENSDARG00000043081_ctsz	ENSDARG00000063626_ddx21	ENSDARG00000014588_adcy2b
ENSDARG00000036382_ponzr6	ENSDARG00000053136_b2m	ENSDARG00000068382_pglyrp5	ENSDARG00000019230_rpl7a	ENSDARG00000071196_sdprb
ENSDARG00000015343_pgd	ENSDARG00000003680_runx1t1	ENSDARG00000033587_CABZ01088134.1	ENSDARG00000077264_wdr43	ENSDARG00000091479
ENSDARG00000044125_txn	ENSDARG00000058606_sik1	ENSDARG00000031681_atp6v0b	ENSDARG00000024561_nolc1	ENSDARG00000003216_anxa2a
ENSDARG00000012016_hpgd	ENSDARG00000076847_tnrc6c1	ENSDARG00000054543_samsn1a	ENSDARG00000026491	ENSDARG00000056795_serpine1
ENSDARG00000052766_EVI5L	ENSDARG00000080009_bahcc1b	ENSDARG00000055290_mpeg1.1	ENSDARG00000091038	ENSDARG00000005150_tbx20
ENSDARG00000004979_elovl5	ENSDARG00000087438_si:dkey-257i7.5	ENSDARG00000077648_FNIP2	ENSDARG00000041754	ENSDARG00000019371_flt1
ENSDARG00000019062_arpc5b	ENSDARG00000005834_gatad2b	ENSDARG00000009511_tnfa	ENSDARG00000004433_btk	ENSDARG00000036028_arrdc3b
ENSDARG00000058348_scinlb	ENSDARG00000024561_nolc1	ENSDARG00000003931_cndp2	ENSDARG00000029252_ssb	ENSDARG00000068709_fam174b
ENSDARG00000086337_si:dkey-102g19.3	ENSDARG00000095019_lmo2	ENSDARG00000035715_marcksl1b	ENSDARG00000053990_hmgb2b	ENSDARG00000005368_mcamb
ENSDARG00000009208_prkcda	ENSDARG00000082180	ENSDARG00000076914_lacc1	ENSDARG00000030700_ctps1a	ENSDARG00000070391_tspan4b
ENSDARG00000062543	ENSDARG00000095670_BX855614.2	ENSDARG00000013598_tnfb	ENSDARG00000058606_sik1	ENSDARG00000068401_yap1
ENSDARG00000055562	ENSDARG00000035120_GLDC	ENSDARG00000059906_sdc4	ENSDARG00000057026_ran	ENSDARG00000037879_lfng
ENSDARG00000023188_lcp1	ENSDARG00000077721_knop1	ENSDARG00000039150_lgmn	ENSDARG00000007216_abce1	ENSDARG00000052690_arrdc3a
ENSDARG00000093248_si:dkey-238m4.4	ENSDARG00000060070_adcy7	ENSDARG00000026049_mxf	ENSDARG00000035151_si:dkey-261j4.3	ENSDARG00000026329_arhgap29a
ENSDARG00000067976_ar	ENSDARG00000056167_hspe1	ENSDARG00000074656_ctss2.1	ENSDARG00000076721_zgc:171686	ENSDARG00000079900_shroom4
ENSDARG00000093124_scpp8	ENSDARG00000017568	ENSDARG00000053227	ENSDARG00000011125_snrpb	ENSDARG00000002013_grb10a
ENSDARG00000054610_coro1a	ENSDARG00000017255_tmed1b	ENSDARG00000061120_slc43a2b	ENSDARG00000045565_noc4l	ENSDARG00000011571_calcrlb
ENSDARG00000026829_cotl1	ENSDARG00000029058_rbbp4	ENSDARG00000057035_stoml3b	ENSDARG00000053395_cdkn2aipnl	ENSDARG00000070578_edn2
ENSDARG00000012987_gpia	ENSDARG00000079472_F2RL2	ENSDARG00000005481_nfkbiaa	ENSDARG00000021252_cct6a	ENSDARG00000067719_wwtr1
ENSDARG00000036776_aldh8a1	ENSDARG00000094181_shroom1	ENSDARG00000021287_zgc:91909	ENSDARG00000018902_pes	ENSDARG00000087303_cebpd
ENSDARG00000058302_sh3bgrl	ENSDARG00000096403_CT027638.1	ENSDARG00000077308_gpr84	ENSDARG00000015862_rpl5b	ENSDARG00000059933_plpp3
ENSDARG00000019260_dhrs9	ENSDARG00000090493	ENSDARG00000070542_mafbb	ENSDARG00000059070_gars	ENSDARG00000011876_ednraa
ENSDARG00000027852	ENSDARG00000076526_gar1	ENSDARG00000090873_ccl34a.4	ENSDARG00000035132_rgs3b	ENSDARG00000031228_podxl
ENSDARG00000057882_arpc3	ENSDARG00000052480_pdcd11	ENSDARG00000027464	ENSDARG00000016173_cct3	ENSDARG00000076484_stab1
ENSDARG00000055108_gde1	ENSDARG00000096287_BX510989.2	ENSDARG00000069461_rnaseka	ENSDARG00000076526_gar1	ENSDARG00000053868_etv2
ENSDARG00000041505_itm2bb	ENSDARG00000035415_ptger4b	ENSDARG00000019556_clcn7	ENSDARG00000022410_rrp12	ENSDARG00000032765_net1
ENSDARG00000052656_si:ch211-193e13.5	ENSDARG00000042558	ENSDARG00000027750_dpp7	ENSDARG00000005840_got2b	ENSDARG00000009978_icn
ENSDARG00000053858_crip1	ENSDARG00000076657_plagl2	ENSDARG00000016745_slc35f6	ENSDARG00000028323	ENSDARG00000035858_cnn2
ENSDARG00000093887	ENSDARG00000088717_ecrg4b	ENSDARG00000022315_atp6v1g1	ENSDARG00000014017_rrm1	ENSDARG00000055751_fosb
ENSDARG00000011239_ppp1r14aa	ENSDARG00000090600_si:ch211-213a13.1	ENSDARG00000089383_il1fma	ENSDARG00000036675_hnrnpa1b	ENSDARG00000006514_her6
ENSDARG00000043587_srd5a2a	ENSDARG00000060041_lig1	ENSDARG00000069025_si:ch211-283g2.2	ENSDARG00000024109_naa40	ENSDARG00000042690_s1pr1
ENSDARG00000086869	ENSDARG00000018902_pes	ENSDARG00000088439_gm2a	ENSDARG00000028335_hmga1a	ENSDARG00000034718_tfpia
ENSDARG00000088091_pfn1	ENSDARG00000077473_mych	ENSDARG00000004405_snx10a	ENSDARG00000014499_nutf2l	ENSDARG00000074829_rasip1
ENSDARG00000045224_glipr1a	ENSDARG00000079808_si:ch73-208g10.1	ENSDARG00000062352_sema4ab	ENSDARG00000036791_dnmt3bb.1	ENSDARG00000025254_s100a10b
ENSDARG00000000767_spi1b	ENSDARG00000045132_vdac1	ENSDARG00000037153_atp6ap1b	ENSDARG00000092693_tpt1	ENSDARG00000037429_tll1
ENSDARG00000018283_cyba	ENSDARG00000059486_cplx4b	ENSDARG00000076221_zgc:198419	ENSDARG00000008680	ENSDARG00000025428_socs3a
ENSDARG00000007769_sult5a1	ENSDARG00000056621_ctcf	ENSDARG00000043403_paox1	ENSDARG00000031495_seta	ENSDARG00000074849_rac1a
ENSDARG00000053836_si:ch211-284o19.8	ENSDARG00000019529_parp1	ENSDARG00000031731_si:ch73-27e22.6	ENSDARG00000069619_atf7ip	ENSDARG00000070653
ENSDARG00000054588_cox6a2	ENSDARG00000030789_ddx18	ENSDARG00000034534_atp6v1aa	ENSDARG00000004342	ENSDARG00000038025_cbx7a
ENSDARG00000078734_myo1f	ENSDARG00000003920_setb	ENSDARG00000008735_atp6ap2	ENSDARG00000034785_dachb	ENSDARG00000015495_klf3
ENSDARG00000070315	ENSDARG00000093507	ENSDARG00000059883_trpv1	ENSDARG00000016889_eif3g	ENSDARG00000053561_ms4a17a.11
ENSDARG00000031153	ENSDARG00000015566_dnmt3ab	ENSDARG00000071586_tgfbi	ENSDARG00000089426	ENSDARG00000044251_rasgef1bb
ENSDARG00000005230_ssr2	ENSDARG00000010246_prmt1	ENSDARG00000005039	ENSDARG00000019930_tal1	ENSDARG00000080020_il13ra1
ENSDARG00000039007_eno3	ENSDARG00000004433_btk	ENSDARG00000075831_slc7a8a	ENSDARG00000020901_gabrp	ENSDARG00000087796
ENSDARG00000029695_pgp	ENSDARG00000023299_snu13b	ENSDARG00000067797_spi1a	ENSDARG00000082894	ENSDARG00000026039
ENSDARG00000057708_PHTF1	ENSDARG00000004926	ENSDARG00000093549_sepp1a	ENSDARG00000012820_nop56	ENSDARG00000045524_lamb1b
ENSDARG00000078193_si:ch211-67e16.3	ENSDARG00000044402_nop16	ENSDARG00000042793_tpp1	ENSDARG00000056167_hspe1	ENSDARG00000014947
ENSDARG00000057430	ENSDARG00000035750	ENSDARG00000011175_atp6v1d	ENSDARG00000045399_cct5	ENSDARG00000008030_myl9b
ENSDARG00000006019_tktb	ENSDARG00000092033_si:dkey-239h2.3	ENSDARG00000045980_cst14b.1	ENSDARG00000023330_anp32b	ENSDARG00000020235_sept9a
ENSDARG00000076229_mkl1b	ENSDARG00000087387_znf1038	ENSDARG00000074782_CABZ01056055.1	ENSDARG00000052480_pdcd11	ENSDARG00000015759_tspan7
ENSDARG00000013705_ccm2	ENSDARG00000055389_si:dkey-67c22.2	ENSDARG00000052712_suclg1	ENSDARG00000033945	ENSDARG00000013853_lmo4a
ENSDARG00000090730_zgc:158446	ENSDARG00000087238_si:ch211-161h7.4	ENSDARG00000089307_pmaip1	ENSDARG00000058419_gcn1	ENSDARG00000061579_myo1cb
ENSDARG00000025147_cd63	ENSDARG00000055868_rsl1d1	ENSDARG00000040072_scpep1	ENSDARG00000054058_h1fx	ENSDARG00000075954_serpinh1a
ENSDARG00000058647_hck	ENSDARG00000051855	ENSDARG00000020761_arrdc2	ENSDARG00000010194_eif4bb	ENSDARG00000034268_slit3
ENSDARG00000042876_abracl	ENSDARG00000039887_c1qbp	ENSDARG00000012513_sdcbp2	ENSDARG00000007385_cct7	ENSDARG00000020785_lama4
ENSDARG00000020929_fam49ba	ENSDARG00000090667	ENSDARG00000021059_alas1	ENSDARG00000070434_rhov	ENSDARG00000091234_si:ch73-335l21.4
ENSDARG00000077777_tmsb4x	ENSDARG00000035993_sumo3b	ENSDARG00000001953_pfkfb3	ENSDARG00000053136_b2m	ENSDARG00000021309_rhoca
ENSDARG00000053484_syne2b	ENSDARG00000045230_cox6b1	ENSDARG00000007265	ENSDARG00000056160_hspd1	ENSDARG00000004377_ppp1r13ba
ENSDARG00000060149_ablim1a	ENSDARG00000045776_cnbpa	ENSDARG00000018146_gpx1a	ENSDARG00000017568	ENSDARG00000019098_cd82a
ENSDARG00000061713_tpd52	ENSDARG00000006093_cdk15	ENSDARG00000067672_card9	ENSDARG00000070538_hey1	ENSDARG00000004246_slit2
ENSDARG00000004051_CR354540.1	ENSDARG00000082753_AC024175.17	ENSDARG00000039642	ENSDARG00000033175_snrpe	ENSDARG00000077039_esama
ENSDARG00000056615_cybb	ENSDARG00000092164	ENSDARG00000044254_anxa3b	ENSDARG00000036161_hnrnpa0l	ENSDARG00000013653_adgrl4
ENSDARG00000006409_mapk12b	ENSDARG00000030441_ppa1b	ENSDARG00000013711_PLIN3	ENSDARG00000036359_minal	ENSDARG00000077424_rassf10a
ENSDARG00000045836_mapk11	ENSDARG00000015911	ENSDARG00000088612_si:ch211-153b23.7	ENSDARG00000091831_ddx27	ENSDARG00000058940_si:ch211-248e11.2
ENSDARG00000018259_atp1a3a	ENSDARG00000008803_marcksb	ENSDARG00000034173_prkcq	ENSDARG00000020746_gfi1aa	ENSDARG00000042667_klf2a
ENSDARG00000073872_tpst1	ENSDARG00000053666_myb	ENSDARG00000078382	ENSDARG00000015111_ddx39ab	ENSDARG00000019709_rhoua
ENSDARG00000036074_cebpa	ENSDARG00000080381	ENSDARG00000070669_cxcr3.3	ENSDARG00000067975_atpif1a	ENSDARG00000069388_tmem88b
ENSDARG00000077991	ENSDARG00000054155_pcna	ENSDARG00000096564_CU915827.1	ENSDARG00000035559_tp53	ENSDARG00000042329_BCR
ENSDARG00000076025_dgkzb	ENSDARG00000057904	ENSDARG00000043802_ms4a17a.9	ENSDARG00000041776_ndst3	ENSDARG00000004588_sox4a
ENSDARG00000005821_ncf2	ENSDARG00000074298_znf1015	ENSDARG00000056615_cybb	ENSDARG00000086768	ENSDARG00000011473_calcrla
ENSDARG00000058356	ENSDARG00000031651	ENSDARG00000044039_stx11a	ENSDARG00000090697_eif3ea	ENSDARG00000062948_wasf3b
ENSDARG00000021318	ENSDARG00000017154_cables2b	ENSDARG00000009390_npl	ENSDARG00000095268_si:dkey-261h17.1	ENSDARG00000079358
ENSDARG00000056026_tprg1	ENSDARG00000030479_hmgb1b	ENSDARG00000040884_mxi1	ENSDARG00000029524_impdh1b	ENSDARG00000038655_ajap1
ENSDARG00000054063_arpc4	ENSDARG00000006219_gnl3	ENSDARG00000010936_abcb4	ENSDARG00000017445_eif3i	ENSDARG00000014793_ehd1b
ENSDARG00000052438_actr2a	ENSDARG00000091393_si:ch211-161m3.6	ENSDARG00000044073_fuca2	ENSDARG00000017891_tcp1	ENSDARG00000070670_crip2
ENSDARG00000070386_krtcap2	ENSDARG00000039578_pa2g4a	ENSDARG00000033666_pi4k2a	ENSDARG00000024511	ENSDARG00000012682_pfn2l
ENSDARG00000005675_sec61a1l	ENSDARG00000011233_pcyt1aa	ENSDARG00000078856_slc22a23	ENSDARG00000001754_noc2l	ENSDARG00000056125_myct1a
ENSDARG00000019444_ssr4	ENSDARG00000062020_gse1	ENSDARG00000035719_arl5c	ENSDARG00000013351_cirbpb	ENSDARG00000088003
ENSDARG00000007425_apol1	ENSDARG00000031495_seta	ENSDARG00000069090_atp6v0d1	ENSDARG00000006729	ENSDARG00000036279_lamc1
ENSDARG00000026629_gmds	ENSDARG00000037503_thoc2	ENSDARG00000032849_ndrg1a	ENSDARG00000035423	ENSDARG00000061764_ahnak
ENSDARG00000009134_hlx1	ENSDARG00000003860_cbx3a	ENSDARG00000078363_mcoln3a	ENSDARG00000015853_rnps1	ENSDARG00000052094_notch1b
ENSDARG00000020103	ENSDARG00000089837_slc35d2	ENSDARG00000037307_gnpda1	ENSDARG00000089591	ENSDARG00000060263_pecam1
ENSDARG00000019702_aldocb	ENSDARG00000043960_rpf2	ENSDARG00000034375_chst11	ENSDARG00000068289_eif3k	ENSDARG00000016744
ENSDARG00000021149_cbr1l	ENSDARG00000024109_naa40	ENSDARG00000077664_zgc:110239	ENSDARG00000033440_metap1	ENSDARG00000045003_vsg1
ENSDARG00000075989_arpc2	ENSDARG00000038107_sgcg	ENSDARG00000040528_lgals3bpb	ENSDARG00000041182_rpl4	ENSDARG00000038559_h1f0
ENSDARG00000089706_ANPEP	ENSDARG00000024416_twistnb	ENSDARG00000010191	ENSDARG00000045132_vdac1	ENSDARG00000004094_acsbg2
ENSDARG00000078619_pnp5a	ENSDARG00000055133_cenpf	ENSDARG00000053836_si:ch211-284o19.8	ENSDARG00000059654_eif3ba	ENSDARG00000076135_mmrn2a
ENSDARG00000078547_si:ch211-264f5.2	ENSDARG00000059711_nol6	ENSDARG00000090194_lamtor5	ENSDARG00000008292_eif2s3	ENSDARG00000045748_stab2
ENSDARG00000033437_rps6ka1	ENSDARG00000022410_rrp12	ENSDARG00000041108_ctsh	ENSDARG00000026489_khsrp	ENSDARG00000071865
ENSDARG00000009782_myh11a	ENSDARG00000012078_meis1b	ENSDARG00000075014_sqstm1	ENSDARG00000059725_hypk	ENSDARG00000025902_plekhg5a
ENSDARG00000027063_arpc1b	ENSDARG00000026723_syncripl	ENSDARG00000006370_atp6v1h	ENSDARG00000086411_srsf10b	ENSDARG00000015717
ENSDARG00000075062	ENSDARG00000027515	ENSDARG00000023967_atp6v1c1a	ENSDARG00000077473_mych	ENSDARG00000002172_aplnra
ENSDARG00000037554_arhgef3l	ENSDARG00000059075_nip7	ENSDARG00000009401_vcanb	ENSDARG00000003016	ENSDARG00000031683_fosab
ENSDARG00000096331_si:ch73-248e21.7	ENSDARG00000056160_hspd1	ENSDARG00000053131_irak3	ENSDARG00000007438_ube2ib	ENSDARG00000020781
ENSDARG00000075853_sh3kbp1	ENSDARG00000031795_abcf1	ENSDARG00000090625_si:ch73-248e21.1	ENSDARG00000038768_mrpl12	ENSDARG00000078026_zcchc24
ENSDARG00000041878_rab11ba	ENSDARG00000094577_cdc42se2	ENSDARG00000017772_mdh1aa	ENSDARG00000011404_fen1	ENSDARG00000019845_pdlim1
ENSDARG00000013916	ENSDARG00000037109_pwp2h	ENSDARG00000067992_si:dkey-31e10.5	ENSDARG00000042080	ENSDARG00000061923_amotl2a
ENSDARG00000076568_sec61b	ENSDARG00000092077_si:dkey-147f3.4	ENSDARG00000074262_nck1a	ENSDARG00000063627_bop1	ENSDARG00000062517_si:ch211-107n13.1
ENSDARG00000003808_aqp3a	ENSDARG00000044281_erbb2ip	ENSDARG00000020742	ENSDARG00000006225_ddx39aa	ENSDARG00000059507_si:dkey-163m14.2
ENSDARG00000001452_adam8a	ENSDARG00000091903	ENSDARG00000041060_lgals9l3	ENSDARG00000095019_lmo2	ENSDARG00000076624_ptprb
ENSDARG00000074690_ppm1j	ENSDARG00000062152_chaf1a	ENSDARG00000034817_asah1b	ENSDARG00000002591_ruvbl1	ENSDARG00000029419
ENSDARG00000037870_actb2	ENSDARG00000001754_noc2l	ENSDARG00000059741_alpk1	ENSDARG00000016443_eif3c	ENSDARG00000071673_ctdspla
ENSDARG00000075592_tnfaip8l2a	ENSDARG00000010793	ENSDARG00000020048	ENSDARG00000080009_bahcc1b	ENSDARG00000073848_arhgef7b
ENSDARG00000075253_pik3cb	ENSDARG00000034785_dachb	ENSDARG00000068432_si:dkey-56m19.5	ENSDARG00000040440_snrpd2	ENSDARG00000090552_si:dkey-7j14.6
ENSDARG00000074837	ENSDARG00000091419_nrarpa	ENSDARG00000040474_snx10b	ENSDARG00000041088	ENSDARG00000056525_bcar1
ENSDARG00000012729_hcls1	ENSDARG00000088064	ENSDARG00000058953_abcc4	ENSDARG00000013729_srsf6a	ENSDARG00000045802_hapln3
ENSDARG00000052279_osgn1	ENSDARG00000053395_cdkn2aipnl	ENSDARG00000086762_dfna5a	ENSDARG00000043970_lrpprc	ENSDARG00000022995_clic4
ENSDARG00000052429_syngr2a	ENSDARG00000089468	ENSDARG00000068367_nfkbie	ENSDARG00000002165_psme1	ENSDARG00000094133_wu:fc21g02
ENSDARG00000000906_skap2	ENSDARG00000012215_umps	ENSDARG00000079009_abca1b	ENSDARG00000031651	ENSDARG00000078058_dip2a
ENSDARG00000070792_lrrc15	ENSDARG00000005191_ahcy	ENSDARG00000054968_cd40	ENSDARG00000043781_PSMB10	ENSDARG00000019353_sparc
ENSDARG00000019137_tram1	ENSDARG00000008333_znfl2a	ENSDARG00000039914_gapdhs	ENSDARG00000016706_atic	ENSDARG00000034541_tgfbr2b
ENSDARG00000086446	ENSDARG00000088807_klhl22	ENSDARG00000075718_rpz5	ENSDARG00000011405_rps9	ENSDARG00000038446_nrp2b
ENSDARG00000062757_zgc:158403	ENSDARG00000070212	ENSDARG00000018283_cyba	ENSDARG00000008243_cct8	ENSDARG00000037883_prcp
ENSDARG00000038010_rac2	ENSDARG00000079125_sowahab	ENSDARG00000094210_zgc:194125	ENSDARG00000070697_rnf223	ENSDARG00000061549_foxo1b
ENSDARG00000038458	ENSDARG00000028335_hmga1a	ENSDARG00000093754	ENSDARG00000011648_snrpd1	ENSDARG00000021924_hsp70.3
ENSDARG00000037746_actb1	ENSDARG00000070697_rnf223	ENSDARG00000061375_sgpl1	ENSDARG00000016864_farsb	ENSDARG00000020133_jdp2b
ENSDARG00000055705_f5	ENSDARG00000061394	ENSDARG00000006915_arl8ba	ENSDARG00000052344_tbl3	ENSDARG00000002731_sdc2
ENSDARG00000017298	ENSDARG00000020504_h3f3b.1	ENSDARG00000056407_irf8	ENSDARG00000014123	ENSDARG00000069335_bcl6b
ENSDARG00000071065_g6pd	ENSDARG00000070657_pa2g4b	ENSDARG00000056875	ENSDARG00000040492_mthfd1b	ENSDARG00000000103_myh10
ENSDARG00000016357_fmo5	ENSDARG00000075323_srfbp1	ENSDARG00000089362_grn1	ENSDARG00000079783_isg20	ENSDARG00000077121_cyp26b1
ENSDARG00000060723_stim1a	ENSDARG00000053990_hmgb2b	ENSDARG00000020497_rab7	ENSDARG00000026180_prpf8	ENSDARG00000069608_palm2
ENSDARG00000058225_arpc4l	ENSDARG00000082894	ENSDARG00000061985_rbm47	ENSDARG00000021257_eif3d	ENSDARG00000077782_acer2
ENSDARG00000026350_wasb	ENSDARG00000012244_ube2e3	ENSDARG00000005049_rab20	ENSDARG00000090656_tomm20a	ENSDARG00000026766_bcl2l10
ENSDARG00000009313_NAPSA	ENSDARG00000020345_clasp2	ENSDARG00000043093_mpeg1.2	ENSDARG00000013475_cct4	ENSDARG00000060012_f2r
ENSDARG00000053010_lpcat2	ENSDARG00000053279_apln	ENSDARG00000055365_si:dkey-25e12.3	ENSDARG00000043304_nop2	ENSDARG00000040621_lrrc32
ENSDARG00000044694_si:ch211-147j13.3	ENSDARG00000002165_psme1	ENSDARG00000038822_mrc1b	ENSDARG00000056914_emg1	ENSDARG00000058638_si:ch211-71m22.1
ENSDARG00000034240_capza1a	ENSDARG00000009933	ENSDARG00000036848_slc43a2a	ENSDARG00000074572_zgc:56304	ENSDARG00000068462
ENSDARG00000032932_cnksr1	ENSDARG00000091448	ENSDARG00000035880_atp6v1c1b	ENSDARG00000025566_slc25a3b	ENSDARG00000036107_txnipa
ENSDARG00000053956_sptbn2	ENSDARG00000079605_prmt5	ENSDARG00000083837_FP017217.1	ENSDARG00000006691_rpl12	ENSDARG00000036987_has2
ENSDARG00000044852_wbp2nl	ENSDARG00000038768_mrpl12	ENSDARG00000069829_rragca	ENSDARG00000015610_tubg1	ENSDARG00000076566_kank3
ENSDARG00000087188_nfil3-6	ENSDARG00000018847	ENSDARG00000031153	ENSDARG00000002267_dcaf13	ENSDARG00000029472_mllt4a
ENSDARG00000052148_ptgs1	ENSDARG00000087636_hmgn6	ENSDARG00000087804_tnfrsf11a	ENSDARG00000086821	ENSDARG00000088371
ENSDARG00000054340_sla1	ENSDARG00000090337_pprc1	ENSDARG00000003113_ada	ENSDARG00000011079_wdr3	ENSDARG00000015557_zgc:100829
ENSDARG00000009262_FAR2	ENSDARG00000029172	ENSDARG00000031164_tuba8l2	ENSDARG00000019253_rhag	ENSDARG00000032161_srgap2
ENSDARG00000028367_sult2st3	ENSDARG00000054154_bms1	ENSDARG00000021318	ENSDARG00000068820_h2afva	ENSDARG00000088605
ENSDARG00000078092_limd2	ENSDARG00000019253_rhag	ENSDARG00000041180	ENSDARG00000014472	ENSDARG00000038205_her2
ENSDARG00000056090_capza1b	ENSDARG00000014013_lbr	ENSDARG00000042933_bloc1s6	ENSDARG00000037109_pwp2h	ENSDARG00000070266_spock3
ENSDARG00000007362_sft2d1	ENSDARG00000089889_CU861453.1	ENSDARG00000075265_plaua	ENSDARG00000044565_ola1	ENSDARG00000036102_ctdsp2
ENSDARG00000087263	ENSDARG00000042864_rpl7l1	ENSDARG00000075748_NCKAP1L	ENSDARG00000080010_adh5	ENSDARG00000041502_tgfb1a
ENSDARG00000068590_nat6	ENSDARG00000077256_nat8l	ENSDARG00000036456_anxa4	ENSDARG00000088877_smarcd2	ENSDARG00000035398_enc1
ENSDARG00000074656_ctss2.1	ENSDARG00000095341	ENSDARG00000013681_si:dkey-42i9.6	ENSDARG00000003693_hars	ENSDARG00000075456_pik3ca
ENSDARG00000079664_DDO	ENSDARG00000068903	ENSDARG00000016062	ENSDARG00000059075_nip7	ENSDARG00000077304_erg
ENSDARG00000043857_ufm1	ENSDARG00000019335_hes6	ENSDARG00000031506_flvcr2b	ENSDARG00000035634_rfc5	ENSDARG00000009534_wls
ENSDARG00000019998_slc30a7	ENSDARG00000030700_ctps1a	ENSDARG00000079451	ENSDARG00000041619_gnb2l1	ENSDARG00000073928
ENSDARG00000076539_si:ch211-53m15.1	ENSDARG00000070922_cnbpb	ENSDARG00000079553_cd83	ENSDARG00000008502_pno1	ENSDARG00000055381_bambia
ENSDARG00000004034_arhgdig	ENSDARG00000056725_hmgb3a	ENSDARG00000094012_si:dkey-192g7.3	ENSDARG00000037009_banf1	ENSDARG00000008414_exoc3l2a
ENSDARG00000071437_ptprc	ENSDARG00000044431_ppig	ENSDARG00000061459_RAPGEF2	ENSDARG00000030241_vbp1	ENSDARG00000055938_tspan14
ENSDARG00000056499_ca6	ENSDARG00000026489_khsrp	ENSDARG00000056112_pikfyve	ENSDARG00000040128	ENSDARG00000063054_shank3b
ENSDARG00000016939_itgb2	ENSDARG00000011125_snrpb	ENSDARG00000031100_ivns1abpa	ENSDARG00000095749	ENSDARG00000033709
ENSDARG00000026369_dbi	ENSDARG00000022232_ppan	ENSDARG00000063247	ENSDARG00000013489	ENSDARG00000077881_chl1a
ENSDARG00000044318_itgb7	ENSDARG00000037640_aurkb	ENSDARG00000045543_atp6v1f	ENSDARG00000031774_pus7	ENSDARG00000058598_sox18
ENSDARG00000004396_b3gnt5b	ENSDARG00000087504	ENSDARG00000034368_hexb	ENSDARG00000025350_prdx2	ENSDARG00000055398_foxc1b
ENSDARG00000018637_sec61g	ENSDARG00000078085	ENSDARG00000045066_entpd1	ENSDARG00000040041_mcm4	ENSDARG00000087697_lpl
ENSDARG00000013655_tpd52l2b	ENSDARG00000024488_top2a	ENSDARG00000017794_sdr16c5b	ENSDARG00000009901_slc38a5a	ENSDARG00000090752_plk2a
ENSDARG00000025493	ENSDARG00000015111_ddx39ab	ENSDARG00000005620	ENSDARG00000019280_larsb	ENSDARG00000020164_efnb2a
ENSDARG00000036016	ENSDARG00000086768	ENSDARG00000005593_rxrga	ENSDARG00000031855	ENSDARG00000074434_BX088653.1
ENSDARG00000030775_sybl1	ENSDARG00000030756_dnmt1	ENSDARG00000055759_efhd2	ENSDARG00000056318_kansl2	ENSDARG00000091419_nrarpa
ENSDARG00000058593_sri	ENSDARG00000001777_nup155	ENSDARG00000039034_marcksl1a	ENSDARG00000041570_mrpl39	ENSDARG00000033182_arl4ab
ENSDARG00000042382	ENSDARG00000029406_h2afx	ENSDARG00000060926_rnf19b	ENSDARG00000039515_atf4a	ENSDARG00000020845_tns1b
ENSDARG00000077414_zgc:194312	ENSDARG00000045843_apex1	ENSDARG00000042370_ptafr	ENSDARG00000046119	ENSDARG00000077555
ENSDARG00000045240	ENSDARG00000096513_BX547930.2	ENSDARG00000090730_zgc:158446	ENSDARG00000057323_e2f8	ENSDARG00000059295
ENSDARG00000021669_sec61a1	ENSDARG00000094809_ms4a17a.14	ENSDARG00000090912_npc2	ENSDARG00000020278_si:dkeyp-120h9.1	ENSDARG00000021242_mvp
ENSDARG00000045661_irf7	ENSDARG00000003145_CLMP	ENSDARG00000056480_cpvl	ENSDARG00000029187	ENSDARG00000006353_itga5
ENSDARG00000015657_zgc:77112	ENSDARG00000045565_noc4l	ENSDARG00000086337_si:dkey-102g19.3	ENSDARG00000094311	ENSDARG00000069537_si:dkey-238c7.16
ENSDARG00000075761	ENSDARG00000078473_nucks1a	ENSDARG00000018303_etv4	ENSDARG00000053446_sub1a	ENSDARG00000077506_tjp1a
ENSDARG00000044670	ENSDARG00000070545_top1l	ENSDARG00000005789_enpp1	ENSDARG00000044479	ENSDARG00000019383_cdc42bpb
ENSDARG00000036375_cyfip2	ENSDARG00000025332_rbm28	ENSDARG00000031475	ENSDARG00000078085	ENSDARG00000068628_rab8b
ENSDARG00000043257_ckbb	ENSDARG00000039385_dlg4b	ENSDARG00000077130_bcl10	ENSDARG00000055360_llph	ENSDARG00000008388_mmp14b
ENSDARG00000007693_nfkbiab	ENSDARG00000089663_lsm3	ENSDARG00000029865_rassf2a	ENSDARG00000013931_eif3m	ENSDARG00000077176_zgc:174888
ENSDARG00000055186_ccr9a	ENSDARG00000074245_spen	ENSDARG00000038541_ccr12a	ENSDARG00000014591_ilf2	ENSDARG00000059120
ENSDARG00000076772	ENSDARG00000071442	ENSDARG00000044619_birc2	ENSDARG00000019000_smc3	ENSDARG00000005989_rgl1
ENSDARG00000037846_hm13	ENSDARG00000042049	ENSDARG00000016867_rnf128a	ENSDARG00000058451_rpl6	ENSDARG00000062178_fam65a
ENSDARG00000005355_larp6	ENSDARG00000010941_pomgnt2	ENSDARG00000039490_pitpnaa	ENSDARG00000028688_exosc2	ENSDARG00000020242_fermt2
ENSDARG00000069980_lman1	ENSDARG00000023330_anp32b	ENSDARG00000021569_gdap2	ENSDARG00000057484_srsf2a	ENSDARG00000003512_anks1b
ENSDARG00000010317_gpr183a	ENSDARG00000058180_exoc3l4	ENSDARG00000035506_entpd2a.1	ENSDARG00000053279_apln	ENSDARG00000008494_myl6
ENSDARG00000053530_cyp4f3	ENSDARG00000096145	ENSDARG00000023546_kcnn1b	ENSDARG00000077536_snrnp200	ENSDARG00000058693_cast
ENSDARG00000024717_selenbp1	ENSDARG00000054160_zgc:113625	ENSDARG00000030881_baxb	ENSDARG00000022232_ppan	ENSDARG00000054864_aplp2
ENSDARG00000007354	ENSDARG00000036573	ENSDARG00000040523_smpd2a	ENSDARG00000032505	ENSDARG00000056725_hmgb3a
ENSDARG00000063195_pxk	ENSDARG00000076283_snrpd3l	ENSDARG00000017606_sys1	ENSDARG00000070109_ncapg	ENSDARG00000071253
ENSDARG00000075748_NCKAP1L	ENSDARG00000005236_srcap	ENSDARG00000024443_gnpda2	ENSDARG00000059711_nol6	ENSDARG00000042071
ENSDARG00000054823_id3	ENSDARG00000039429_adka	ENSDARG00000054578_arl6ip1	ENSDARG00000045230_cox6b1	ENSDARG00000087457_ecscr
ENSDARG00000069440_dachd	ENSDARG00000008502_pno1	ENSDARG00000044339_rp2	ENSDARG00000052178_eif2s1b	ENSDARG00000037655_pls3
ENSDARG00000037852_zgc:101663	ENSDARG00000040730_wdr75	ENSDARG00000042732_tmem189	ENSDARG00000042252_eif4h	ENSDARG00000067850_jund
ENSDARG00000061591_abcb10	ENSDARG00000025789_chd4b	ENSDARG00000078547_si:ch211-264f5.2	ENSDARG00000077242	ENSDARG00000045676_calua
ENSDARG00000044619_birc2	ENSDARG00000086944_TCF24	ENSDARG00000087832_bcl3	ENSDARG00000086944_TCF24	ENSDARG00000019130_plk2b
ENSDARG00000008765_tmed5	ENSDARG00000052344_tbl3	ENSDARG00000095351_CU914776.2	ENSDARG00000006219_gnl3	ENSDARG00000013804_capns1b
ENSDARG00000025522_sgk1	ENSDARG00000052164_znf507	ENSDARG00000000241_slc40a1	ENSDARG00000058030_hspa14	ENSDARG00000077111
ENSDARG00000074850_il12rb2l	ENSDARG00000006514_her6	ENSDARG00000058356	ENSDARG00000052638_fam210b	ENSDARG00000037889_wnt9b
ENSDARG00000021346_pdhb	ENSDARG00000089708	ENSDARG00000086332_bri3	ENSDARG00000018574_sf3b4	ENSDARG00000053159_zgc:110626
ENSDARG00000052589	ENSDARG00000089426	ENSDARG00000027777_tnfaip3	ENSDARG00000030161_ppp1r14bb	ENSDARG00000003705_prnprs3
ENSDARG00000087611_FP085398.1	ENSDARG00000038312_rcl1	ENSDARG00000023394_slc37a2	ENSDARG00000068862	ENSDARG00000058868_apc
ENSDARG00000057867_lasp1	ENSDARG00000077405_psip1b	ENSDARG00000035890_fuca1.1	ENSDARG00000022213_uck2b	ENSDARG00000076564_hspg2
ENSDARG00000037091_asah1a	ENSDARG00000039208_nasp	ENSDARG00000017121_mafba	ENSDARG00000010149_atp5a1	ENSDARG00000036670_aplnrb
ENSDARG00000059323_rpn1	ENSDARG00000033597_api5	ENSDARG00000041041_cxcr3.2	ENSDARG00000005772_tsr2	ENSDARG00000027590_Sep-02
ENSDARG00000090615_cd59	ENSDARG00000059699_DNAJC16	ENSDARG00000058688	ENSDARG00000003795_IDH2	ENSDARG00000078725_nos1apa
ENSDARG00000040001_fryl	ENSDARG00000018393_kank2	ENSDARG00000075111_als2a	ENSDARG00000030441_ppa1b	ENSDARG00000031751_npr1a
ENSDARG00000045946_sec24d	ENSDARG00000041433_si:dkey-7c18.24	ENSDARG00000093877_MFAP4	ENSDARG00000070083_atp5b	ENSDARG00000041609_adarb1a
ENSDARG00000016059_rab5b	ENSDARG00000054259_nat10	ENSDARG00000003017_ube2al	ENSDARG00000091448	ENSDARG00000063572_perp
ENSDARG00000011897_tsg101b	ENSDARG00000032651_ppp1r10	ENSDARG00000059035_porb	ENSDARG00000056438_her9	ENSDARG00000003695_vdac3
ENSDARG00000068613	ENSDARG00000038066_kpna2	ENSDARG00000038010_rac2	ENSDARG00000017675_cirh1a	ENSDARG00000007823_atf3
ENSDARG00000041703_rrbp1b	ENSDARG00000094941_CR855257.1	ENSDARG00000068784_VSIR	ENSDARG00000091150_mki67	ENSDARG00000040346
ENSDARG00000004301_rhogb	ENSDARG00000085091	ENSDARG00000054842_hsd17b14	ENSDARG00000076815_eif3s10	ENSDARG00000088118
ENSDARG00000062049_hmha1b	ENSDARG00000061794_jam3b	ENSDARG00000052330_slc4a2b	ENSDARG00000034396_mars	ENSDARG00000001769_ptpra
ENSDARG00000003933	ENSDARG00000075972_csrnp2	ENSDARG00000088969	ENSDARG00000039208_nasp	ENSDARG00000087977
ENSDARG00000026990_klhl6	ENSDARG00000078691_gigyf1	ENSDARG00000009783_dirc2	ENSDARG00000079605_prmt5	ENSDARG00000063661_nuak2
ENSDARG00000039142_arpc5a	ENSDARG00000091364	ENSDARG00000095820_BX649485.4	ENSDARG00000013802_pcid2	ENSDARG00000020136_ptges
ENSDARG00000056642_hdac9b	ENSDARG00000005772_tsr2	ENSDARG00000005359_sucla2	ENSDARG00000035043_pfdn5	ENSDARG00000054560_her15.1
ENSDARG00000008936_sec11a	ENSDARG00000059259_pabpc4	ENSDARG00000007693_nfkbiab	ENSDARG00000044521_eef1b2	ENSDARG00000007804_gas6
ENSDARG00000057433_st6galnac5b	ENSDARG00000090386_cd3eap	ENSDARG00000044694_si:ch211-147j13.3	ENSDARG00000036570	ENSDARG00000071697_zgc:66433
ENSDARG00000018146_gpx1a	ENSDARG00000075819_arhgef2	ENSDARG00000009779_mcl1a	ENSDARG00000042502	ENSDARG00000016188_SBNO2
ENSDARG00000058858	ENSDARG00000055360_llph	ENSDARG00000040988_tpi1b	ENSDARG00000033597_api5	ENSDARG00000045486_pawr
ENSDARG00000090767_si:ch211-136m16.8	ENSDARG00000078654_tpx2	ENSDARG00000029955_glb1l	ENSDARG00000086515	ENSDARG00000078670
ENSDARG00000023303_zgc:66427	ENSDARG00000068582_rnf44	ENSDARG00000014488_ca2	ENSDARG00000020232_eif6	ENSDARG00000078270_CU467961.1
ENSDARG00000036754_hmgn3	ENSDARG00000040184_syncrip	ENSDARG00000093608_ccl34b.1	ENSDARG00000011553_atp5f1	ENSDARG00000069185_celsr1a
ENSDARG00000077431_usf3	ENSDARG00000011648_snrpd1	ENSDARG00000090444_ponzr1	ENSDARG00000043453_rps5	ENSDARG00000029072_klf6a
ENSDARG00000003757_cnpy1	ENSDARG00000017744_smc2	ENSDARG00000007836_ctsla	ENSDARG00000057414_phb	ENSDARG00000045141_aqp8a.1
ENSDARG00000086747	ENSDARG00000035751_ipo7	ENSDARG00000074635_abca1a	ENSDARG00000029533_rpl18	ENSDARG00000055307_sypl2a
ENSDARG00000068233_CD53	ENSDARG00000085168	ENSDARG00000017504_si:ch211-1o7.3	ENSDARG00000037229_denr	ENSDARG00000044213
ENSDARG00000079790_CABZ01049925.1	ENSDARG00000045372_ngdn	ENSDARG00000078186_tex2	ENSDARG00000004702_irf2bp2a	ENSDARG00000069135_ppp1r15a
ENSDARG00000076381_slc25a1b	ENSDARG00000054290_acin1a	ENSDARG00000002285_mcoln1a	ENSDARG00000057299_pbdc1	ENSDARG00000015015_tspan18b
ENSDARG00000032951_nrbp2a	ENSDARG00000090795	ENSDARG00000035907_fam49al	ENSDARG00000052856_khdrbs1a	ENSDARG00000062350_synm
ENSDARG00000026028_ankrd44	ENSDARG00000006434_polr1e	ENSDARG00000026829_cotl1	ENSDARG00000026183_polr2eb	ENSDARG00000061543_ccdc85b
ENSDARG00000086717	ENSDARG00000089334_ednrba	ENSDARG00000087152_sowahd	ENSDARG00000013539_ikzf1	ENSDARG00000030766
ENSDARG00000036967_smox	ENSDARG00000015239_prpf19	ENSDARG00000007323_chmp4bb	ENSDARG00000055969_rfc3	ENSDARG00000036616_gpr182
ENSDARG00000034895_tgfb1b	ENSDARG00000075559_ppm1g	ENSDARG00000019763_acp5a	ENSDARG00000015392_dhx15	ENSDARG00000035859_angptl4
ENSDARG00000021647_gnai1	ENSDARG00000020278_si:dkeyp-120h9.1	ENSDARG00000068233_CD53	ENSDARG00000076334_mrpl43	ENSDARG00000018441_heg1
ENSDARG00000057053_SGMS1	ENSDARG00000057940_dido1	ENSDARG00000057933	ENSDARG00000040730_wdr75	ENSDARG00000031678_col5a2a
ENSDARG00000018491_pdia4	ENSDARG00000002403_nusap1	ENSDARG00000036893_f13a1b	ENSDARG00000012274_eif4e1c	ENSDARG00000003061_cd276
ENSDARG00000013670_hyou1	ENSDARG00000057683_mcm6	ENSDARG00000076320_ano9a	ENSDARG00000023536_nnt	ENSDARG00000052004
ENSDARG00000013310_map3k15	ENSDARG00000070174_PLEKHH3	ENSDARG00000013961_slc31a1	ENSDARG00000062326_hmgn7	ENSDARG00000079788_fam171a1
ENSDARG00000070319	ENSDARG00000020834_si:dkey-230p4.1	ENSDARG00000023188_lcp1	ENSDARG00000037188_rpa2	ENSDARG00000011371_zgc:64106
ENSDARG00000014433	ENSDARG00000056640_rpia	ENSDARG00000059354_glmp	ENSDARG00000077291_rps2	ENSDARG00000070787_jupa
ENSDARG00000055713_fmnl1a	ENSDARG00000063627_bop1	ENSDARG00000062721_dennd4a	ENSDARG00000040503_sb:cb81	ENSDARG00000055647_ftr82
ENSDARG00000045528_fgd6	ENSDARG00000059908_si:ch211-217k17.7	ENSDARG00000020926_creb3l3l	ENSDARG00000022129_rbm4.3	ENSDARG00000042210_sema3ab
ENSDARG00000017874_dnajc3b	ENSDARG00000042236_atrx	ENSDARG00000004665	ENSDARG00000010717_chchd10	ENSDARG00000056653_fhl1b
ENSDARG00000018145_mid1ip1l	ENSDARG00000011510_rcc2	ENSDARG00000043130_notch2	ENSDARG00000074031_fastkd2	ENSDARG00000057633_cxcr4a
ENSDARG00000079387_si:ch211-102c2.4	ENSDARG00000037069_zdhhc14	ENSDARG00000029036_rab32a	ENSDARG00000003035_hspa9	ENSDARG00000040526_s1pr5a
ENSDARG00000013881_pi4k2b	ENSDARG00000033440_metap1	ENSDARG00000055252_snap23.2	ENSDARG00000055052_map2	ENSDARG00000057927_rps6ka3b
ENSDARG00000087402_TPM1	ENSDARG00000024492_col9a2	ENSDARG00000040856	ENSDARG00000095879_wdr46	ENSDARG00000021987_plecb
ENSDARG00000076238_gramd1c	ENSDARG00000014499_nutf2l	ENSDARG00000016255_chmp4ba	ENSDARG00000012244_ube2e3	ENSDARG00000004830_flot2a
ENSDARG00000035622_xbp1	ENSDARG00000045401_mllt10	ENSDARG00000044241_dram2b	ENSDARG00000045348	ENSDARG00000060853_nckap1
ENSDARG00000053272_RAP1GAP	ENSDARG00000075380_kri1	ENSDARG00000020442_snx5	ENSDARG00000089518	ENSDARG00000077846
ENSDARG00000035838	ENSDARG00000035423	ENSDARG00000002353_tagapa	ENSDARG00000038737_phf20b	ENSDARG00000075158_igdcc3
ENSDARG00000003495_madd	ENSDARG00000040245_kpnb3	ENSDARG00000016607_echdc2	ENSDARG00000079145_CABZ01077217.1	ENSDARG00000040280_FAM84B
ENSDARG00000007377_odc1	ENSDARG00000029764_mef2ca	ENSDARG00000045131_id4	ENSDARG00000057904	ENSDARG00000087020_si:ch73-334d15.2
ENSDARG00000059791	ENSDARG00000032327_usp36	ENSDARG00000042332_plin2	ENSDARG00000055996_rps8a	ENSDARG00000079317_DLC1
ENSDARG00000036818_hyal3	ENSDARG00000011079_wdr3	ENSDARG00000004301_rhogb	ENSDARG00000057648_dnttip2	ENSDARG00000067720
ENSDARG00000067711_parvg	ENSDARG00000016080_nob1	ENSDARG00000090396_si:cabz01074946.1	ENSDARG00000024651_snrpa1	ENSDARG00000021806_zfp36l2
ENSDARG00000023185_si:rp71-1g18.13	ENSDARG00000031683_fosab	ENSDARG00000033614_rasgef1ba	ENSDARG00000029003_eif1axa	ENSDARG00000040926_nr2f2
ENSDARG00000054418_ssuh2.2	ENSDARG00000038737_phf20b	ENSDARG00000095533_si:ch211-198c19.3	ENSDARG00000057691_srsf1a	ENSDARG00000006603_csrp1a
ENSDARG00000070843_arid3a	ENSDARG00000006200_eif4g1a	ENSDARG00000044852_wbp2nl	ENSDARG00000092546_pdap1a	ENSDARG00000015472_gpc4
ENSDARG00000046004	ENSDARG00000053586_creb1a	ENSDARG00000040076_pycard	ENSDARG00000078500_dap3	ENSDARG00000032933_dtx2
ENSDARG00000016875_gys1	ENSDARG00000007216_abce1	ENSDARG00000069044_agpat4	ENSDARG00000042708_tuba8l	ENSDARG00000004378_yrk
ENSDARG00000093042_si:dkey-104n9.1	ENSDARG00000095749	ENSDARG00000042722_blnk	ENSDARG00000053485_aldh6a1	ENSDARG00000044485_sall4
ENSDARG00000060596_prkaa1	ENSDARG00000088619_rexo4	ENSDARG00000011925_spns1	ENSDARG00000013800_snrpd3	ENSDARG00000032221_phactr4b
ENSDARG00000004017_spag1a	ENSDARG00000077852_samd11	ENSDARG00000058257_slc39a1	ENSDARG00000058996_jam2a	ENSDARG00000040623_fosl2
ENSDARG00000039269_arg2	ENSDARG00000061187_cbx5	ENSDARG00000074925	ENSDARG00000016484_dkc1	ENSDARG00000052746_grinab
ENSDARG00000095556_CR318588.4	ENSDARG00000005560_ywhah	ENSDARG00000077309_si:ch211-209f23.6	ENSDARG00000069142_aars	ENSDARG00000019231_spna2
ENSDARG00000062381_si:ch211-238n5.4	ENSDARG00000031855	ENSDARG00000003933	ENSDARG00000020465_ewsr1b	ENSDARG00000059680_fscn1a
ENSDARG00000013628_cd164	ENSDARG00000019530_hdgfrp2	ENSDARG00000075618_slc36a1	ENSDARG00000075325_mrpl16	ENSDARG00000017821_gata5
ENSDARG00000019302_mid1ip1b	ENSDARG00000007727_rgl2	ENSDARG00000042725_cebpb	ENSDARG00000013075_mrpl11	ENSDARG00000030307_hspa12b
ENSDARG00000090746	ENSDARG00000086764_mdc1	ENSDARG00000095090_tspan37	ENSDARG00000052721_prim2	ENSDARG00000003952_pfn2
ENSDARG00000043856_amd1	ENSDARG00000068104_CABZ01041002.1	ENSDARG00000056563	ENSDARG00000028119_sumo3a	ENSDARG00000039034_marcksl1a
ENSDARG00000036426_zgc:103586	ENSDARG00000091831_ddx27	ENSDARG00000000568_ell	ENSDARG00000071060_naa10	ENSDARG00000019307_dusp5
ENSDARG00000005162_tpm3	ENSDARG00000088962	ENSDARG00000070057_si:dkey-69o16.5	ENSDARG00000003487_nup93	ENSDARG00000056481_vat1
ENSDARG00000054543_samsn1a	ENSDARG00000058203_smc1al	ENSDARG00000041250	ENSDARG00000077024	ENSDARG00000014914_lamp2
ENSDARG00000012256	ENSDARG00000095613	ENSDARG00000074501_tnip2	ENSDARG00000014830	ENSDARG00000071448
ENSDARG00000035131_surf4l	ENSDARG00000075795_nol7	ENSDARG00000076586_csf2rb	ENSDARG00000038635_magoh	ENSDARG00000008305_hand2
ENSDARG00000000068_slc9a3r1	ENSDARG00000044053_vsnl1b	ENSDARG00000024314_herpud1	ENSDARG00000059774_dub	ENSDARG00000030782_exoc3l2b
ENSDARG00000056252_sort1b	ENSDARG00000087805_FP236735.2	ENSDARG00000041799_cx43	ENSDARG00000011510_rcc2	ENSDARG00000055723_hsp70l
ENSDARG00000069379_zgc:158868	ENSDARG00000035427_surf6	ENSDARG00000018308	ENSDARG00000015208_rbb4l	ENSDARG00000041546_gypc
ENSDARG00000042370_ptafr	ENSDARG00000079772	ENSDARG00000022303_higd1a	ENSDARG00000025581_rpl10	ENSDARG00000079355_flrt2
ENSDARG00000010752_acsl4b	ENSDARG00000088673	ENSDARG00000073893_dnase2	ENSDARG00000070043_dars	ENSDARG00000056453_afap1l1b
ENSDARG00000007383_kcnk6	ENSDARG00000014587_slc38a5b	ENSDARG00000052746_grinab	ENSDARG00000053457_rpl23	ENSDARG00000060148_sh3pxd2aa
ENSDARG00000055759_efhd2	ENSDARG00000016477_eif4a2	ENSDARG00000094408_MFAP4	ENSDARG00000045843_apex1	ENSDARG00000014180_ildr2
ENSDARG00000017842_syvn1	ENSDARG00000079848_gmps	ENSDARG00000012914_arhgef4	ENSDARG00000092768	ENSDARG00000086881_CR855274.1
ENSDARG00000045202	ENSDARG00000080010_adh5	ENSDARG00000040255_ephx2	ENSDARG00000034916_hat1	ENSDARG00000017339
ENSDARG00000054191_pgk1	ENSDARG00000045254_C7orf50	ENSDARG00000052666	ENSDARG00000070849_rps15	ENSDARG00000017389
ENSDARG00000045543_atp6v1f	ENSDARG00000038882_smc4	ENSDARG00000090401_CABZ01020840.1	ENSDARG00000095344	ENSDARG00000058160_tnfaip2b
ENSDARG00000052322_tlr5b	ENSDARG00000056651_gfra4a	ENSDARG00000012729_hcls1	ENSDARG00000019004_smarcd1	ENSDARG00000074307_rapgef5b
ENSDARG00000075261_timp2b	ENSDARG00000011404_fen1	ENSDARG00000054864_aplp2	ENSDARG00000009285_rpl15	ENSDARG00000026531_alcama
ENSDARG00000038151_zgc:92360	ENSDARG00000035009_trim35-27	ENSDARG00000017602_ccng2	ENSDARG00000057556_rpl17	ENSDARG00000027744_gadd45ba
ENSDARG00000020187_GCA	ENSDARG00000020913_ddx56	ENSDARG00000038687_nfkb2	ENSDARG00000044093_rpl13a	ENSDARG00000044574_rbms3
ENSDARG00000068030_si:cabz01007802.1	ENSDARG00000003941_rrs1	ENSDARG00000054447_slc29a1b	ENSDARG00000009806_smfn	ENSDARG00000007774_vash2
ENSDARG00000059630_mlec	ENSDARG00000007708_nsa2	ENSDARG00000069808_ostm1	ENSDARG00000016775_aqr	ENSDARG00000035005_bag2
ENSDARG00000007628	ENSDARG00000076116	ENSDARG00000071084_wipf1b	ENSDARG00000054980_ebna1bp2	ENSDARG00000032724
ENSDARG00000040532	ENSDARG00000060012_f2r	ENSDARG00000035435_m17	ENSDARG00000077038_pbrm1l	ENSDARG00000025826_gna12a
ENSDARG00000057787_itgae.2	ENSDARG00000036570	ENSDARG00000028088_galk1	ENSDARG00000068436_h3f3b.1	ENSDARG00000079756_peak1
ENSDARG00000079353_si:ch211-165d12.4	ENSDARG00000005454_tacc3	ENSDARG00000023712_mao	ENSDARG00000034291_rpl37	ENSDARG00000034771_rab13
ENSDARG00000006766_snd1	ENSDARG00000006487_anp32a	ENSDARG00000055276_rel	ENSDARG00000017744_smc2	ENSDARG00000045803_mfge8b
ENSDARG00000055643	ENSDARG00000086746_prodha	ENSDARG00000042382	ENSDARG00000051855	ENSDARG00000069105_fgfr4
ENSDARG00000056875	ENSDARG00000001057_bysl	ENSDARG00000071031_snx1a	ENSDARG00000089405	ENSDARG00000026491
ENSDARG00000002632_anxa11b	ENSDARG00000018913_hmbox1b	ENSDARG00000036420_si:dkey-33c9.6	ENSDARG00000020197_rpl5a	ENSDARG00000038382
ENSDARG00000030743_sptlc3	ENSDARG00000020746_gfi1aa	ENSDARG00000096508_BX322618.1	ENSDARG00000015490	ENSDARG00000090230_tmem108
ENSDARG00000042927_mapre1a	ENSDARG00000040041_mcm4	ENSDARG00000002196_bach1b	ENSDARG00000016871_smarce1	ENSDARG00000059718
ENSDARG00000016163_usp33	ENSDARG00000013729_srsf6a	ENSDARG00000000767_spi1b	ENSDARG00000037962_psmb7	ENSDARG00000004372_fmnl3
ENSDARG00000061921_gltpa	ENSDARG00000011609_FOXK2	ENSDARG00000079387_si:ch211-102c2.4	ENSDARG00000029058_rbbp4	ENSDARG00000028327_gmfb
ENSDARG00000068374_si:ch211-132b12.7	ENSDARG00000040503_sb:cb81	ENSDARG00000008816_glud1a	ENSDARG00000025332_rbm28	ENSDARG00000053493_aldh1a2
ENSDARG00000041959_cxcr4b	ENSDARG00000051886_ankrd11	ENSDARG00000062460_sgk3	ENSDARG00000037358_polr3e	ENSDARG00000069752_ckba
ENSDARG00000060200_RGS14	ENSDARG00000096745_CR385078.4	ENSDARG00000077119_carkd	ENSDARG00000013307_rpl19	ENSDARG00000062699_nkain4
ENSDARG00000019008_erp44	ENSDARG00000009094_gata2b	ENSDARG00000058221_ugcg	ENSDARG00000025073_rpl18a	ENSDARG00000020298_btg2
ENSDARG00000019360_sec23b	ENSDARG00000040440_snrpd2	ENSDARG00000044670	ENSDARG00000019791_prmt3	ENSDARG00000016858_smad7
ENSDARG00000040334_mat2aa	ENSDARG00000056186_eif5a2	ENSDARG00000026964	ENSDARG00000010481_bzw1a	ENSDARG00000070314_cald1a
ENSDARG00000012656_atf6	ENSDARG00000014017_rrm1	ENSDARG00000070165_tnfrsf1b	ENSDARG00000079808_si:ch73-208g10.1	ENSDARG00000091699_capn2a
ENSDARG00000067797_spi1a	ENSDARG00000016934_ttyh2	ENSDARG00000038059_grb2b	ENSDARG00000040439_rsl24d1	ENSDARG00000039325_pmepa1
ENSDARG00000041217_xpo6	ENSDARG00000003421_igf2bp2a	ENSDARG00000057121_C7	ENSDARG00000057929_naf1	ENSDARG00000020053_nkd1
ENSDARG00000043276	ENSDARG00000079145_CABZ01077217.1	ENSDARG00000045367_tuba1b	ENSDARG00000035730	ENSDARG00000042409_si:ch211-251j10.3
ENSDARG00000076189_ccdc88b	ENSDARG00000036675_hnrnpa1b	ENSDARG00000040284_si:dkey-79d12.5	ENSDARG00000074332_SPEN	ENSDARG00000087508_si:ch211-39i22.1
ENSDARG00000030004	ENSDARG00000052094_notch1b	ENSDARG00000044345_cyfip1	ENSDARG00000019529_parp1	ENSDARG00000026611_socs3b
ENSDARG00000086246	ENSDARG00000087779_pum3	ENSDARG00000009350_atg3	ENSDARG00000040224_krcp	ENSDARG00000023472_ctnnb2
ENSDARG00000095807_hp	ENSDARG00000020133_jdp2b	ENSDARG00000060534_sgpp1	ENSDARG00000042864_rpl7l1	ENSDARG00000017388_gstt1b
ENSDARG00000007534_itln1	ENSDARG00000089737_zgc:163040	ENSDARG00000095695_ms4a17a.10	ENSDARG00000088030_rpl35a	ENSDARG00000095268_si:dkey-261h17.1
ENSDARG00000008808_eml2	ENSDARG00000012495_mphosph10	ENSDARG00000077082_agtrap	ENSDARG00000042628	ENSDARG00000010155_abi1a
ENSDARG00000063177_manf	ENSDARG00000004774_wdr36	ENSDARG00000025522_sgk1	ENSDARG00000030053_eef1db	ENSDARG00000076801_arap3
ENSDARG00000076290_calr	ENSDARG00000003213_naa15a	ENSDARG00000076602_prss16	ENSDARG00000068724	ENSDARG00000035598_coro1ca
ENSDARG00000016886_dnajb9b	ENSDARG00000043970_lrpprc	ENSDARG00000052074_si:ch211-122f10.4	ENSDARG00000061100_nars	ENSDARG00000023443_tjp2b
ENSDARG00000005891_cyb5r3	ENSDARG00000070228_cdk6	ENSDARG00000004017_spag1a	ENSDARG00000009447_atp5g3b	ENSDARG00000063253_hecw2b
ENSDARG00000061796_rasgrp4	ENSDARG00000036359_minal	ENSDARG00000094983_ccl34a.3	ENSDARG00000036298_rps13	ENSDARG00000075369_nck1b
ENSDARG00000003635_mogat3b	ENSDARG00000054980_ebna1bp2	ENSDARG00000004836_dnajc5ab	ENSDARG00000042530_nup205	ENSDARG00000012060_thbs3b
ENSDARG00000030465_tmem263	ENSDARG00000029524_impdh1b	ENSDARG00000025269_pdcd6ip	ENSDARG00000004906_stip1	ENSDARG00000033466_tagln2
ENSDARG00000075536_cpne1	ENSDARG00000039899_zbtb7a	ENSDARG00000033804_snx27a	ENSDARG00000068903	ENSDARG00000035175_schip1
ENSDARG00000016774_plekho2	ENSDARG00000063018_fam78ba	ENSDARG00000077009_wdfy4	ENSDARG00000060065_ubap2b	ENSDARG00000036252_rras2
ENSDARG00000055945_asph	ENSDARG00000070568_atad5a	ENSDARG00000086098_errfi1b	ENSDARG00000063219_ubap2l	ENSDARG00000061688_arvcfb
ENSDARG00000089368_hopx	ENSDARG00000004806_grwd1	ENSDARG00000045352_cst14a.2	ENSDARG00000042905_rpl10a	ENSDARG00000014522_cdh6
ENSDARG00000074283_inpp5d	ENSDARG00000039650_itm2cb	ENSDARG00000044395	ENSDARG00000020527_nup62l	ENSDARG00000079388_agrn
ENSDARG00000015088_dnajb11	ENSDARG00000069116_timm10	ENSDARG00000071437_ptprc	ENSDARG00000044402_nop16	ENSDARG00000087109
ENSDARG00000057273_alox5a	ENSDARG00000026180_prpf8	ENSDARG00000054837_zgc:136870	ENSDARG00000015325_u2af1	ENSDARG00000076768_reps2
ENSDARG00000056259_tmem131	ENSDARG00000093037	ENSDARG00000005821_ncf2	ENSDARG00000012603_eif3ja	ENSDARG00000040764_id1
ENSDARG00000076525	ENSDARG00000063626_ddx21	ENSDARG00000039521_ssx2ipa	ENSDARG00000060392_ash2l	ENSDARG00000075249_fam171a2a
ENSDARG00000054028	ENSDARG00000076721_zgc:171686	ENSDARG00000074425_si:busm1-57f23.1	ENSDARG00000045625	ENSDARG00000069432_plscr3b
ENSDARG00000071212_p3h1	ENSDARG00000006408_hmgb3b	ENSDARG00000019881_bsg	ENSDARG00000015239_prpf19	ENSDARG00000042908_hsh2d
ENSDARG00000079591_SSH3	ENSDARG00000004342	ENSDARG00000051888_ist1	ENSDARG00000016830_rimkla	ENSDARG00000089507_ugt1b5
ENSDARG00000037654_pmm2	ENSDARG00000042708_tuba8l	ENSDARG00000039932	ENSDARG00000035871_rpl30	ENSDARG00000075273_thsd1
ENSDARG00000016532_suco	ENSDARG00000021120_ndc1	ENSDARG00000078833	ENSDARG00000007065_mrps18b	ENSDARG00000078882_CR407583.1
ENSDARG00000052997_sema4e	ENSDARG00000004189_cbx1a	ENSDARG00000012002_slc38a7	ENSDARG00000002720_utp15	ENSDARG00000079611_sema4c
ENSDARG00000089976_spcs3	ENSDARG00000045944_slc6a1a	ENSDARG00000058413_rnaset2l	ENSDARG00000014244_rbmx	ENSDARG00000075759_samd4a
ENSDARG00000059404_rab43	ENSDARG00000016903_wdr5	ENSDARG00000071672	ENSDARG00000038239_tnpo2	ENSDARG00000015199_cblb
ENSDARG00000030949_srprb	ENSDARG00000058467_prpf40a	ENSDARG00000086753_gb:bc139872	ENSDARG00000016477_eif4a2	ENSDARG00000018958_nrarpb
ENSDARG00000069100_aldh9a1a.1	ENSDARG00000077864_rasgrp3	ENSDARG00000012450_vmp1	ENSDARG00000086525	ENSDARG00000004714_tcf12
ENSDARG00000052462_pisd	ENSDARG00000086927_pik3c2b	ENSDARG00000018971_b3gnt5a	ENSDARG00000038456_mrps35	ENSDARG00000037859_il11a
ENSDARG00000071084_wipf1b	ENSDARG00000039778	ENSDARG00000076417	ENSDARG00000042049	ENSDARG00000032868_pde4ba
ENSDARG00000070097_vimp	ENSDARG00000014685_esco2	ENSDARG00000055225_dock8	ENSDARG00000035400_btf3	ENSDARG00000036442_atp11c
ENSDARG00000000972	ENSDARG00000042094_eef2a.1	ENSDARG00000005464_dnase1l1	ENSDARG00000014867_rpl8	ENSDARG00000071014_s100u
ENSDARG00000069290_bida	ENSDARG00000057830_dnmt3bb.2	ENSDARG00000053091_DAB2	ENSDARG00000020482_nono	ENSDARG00000058365_hspb8
ENSDARG00000040988_tpi1b	ENSDARG00000070109_ncapg	ENSDARG00000076144_si:ch211-74m13.3	ENSDARG00000010516_rpl21	ENSDARG00000063089_ccm2l
ENSDARG00000039452_hk1	ENSDARG00000007130_mrto4	ENSDARG00000086173_relb	ENSDARG00000076892	ENSDARG00000056656_tspan18a
ENSDARG00000052978_mbnl1	ENSDARG00000055708_timm8b	ENSDARG00000074663_zgc:162183	ENSDARG00000032725_rps27a	ENSDARG00000067741_itpkcb
ENSDARG00000012247_def6a	ENSDARG00000012777_nucks1b	ENSDARG00000071251_ppp1r18	ENSDARG00000056119_eef1g	ENSDARG00000076120_foxp4
ENSDARG00000044513_tpst1l	ENSDARG00000033175_snrpe	ENSDARG00000087736_si:dkey-118k5.3	ENSDARG00000043509_rpl11	ENSDARG00000007179_sash1a
ENSDARG00000014348_stk17b	ENSDARG00000060065_ubap2b	ENSDARG00000015623_cecr1b	ENSDARG00000031439	ENSDARG00000068461_zgc:162939
ENSDARG00000036572	ENSDARG00000016516_rbm8a	ENSDARG00000038011_cyth4a	ENSDARG00000036625_polr2f	ENSDARG00000054423_slc7a6
ENSDARG00000093303_ifitm1	ENSDARG00000019293_tfdp1a	ENSDARG00000045561_dram1	ENSDARG00000061865_ddx10	ENSDARG00000012458_zgc:77849
ENSDARG00000015278_plxnc1	ENSDARG00000074670_matk	ENSDARG00000095543	ENSDARG00000090386_cd3eap	ENSDARG00000076799_rnd3a
ENSDARG00000055225_dock8	ENSDARG00000083403_U2	ENSDARG00000034961	ENSDARG00000013623_vdac2	ENSDARG00000073753_tacc1
ENSDARG00000035557_gabarapa	ENSDARG00000023003_ccdc12	ENSDARG00000060729_trim8b	ENSDARG00000019181_rpsa	ENSDARG00000054137_adgrg6
ENSDARG00000062139_eif2ak3	ENSDARG00000015392_dhx15	ENSDARG00000043257_ckbb	ENSDARG00000013012	ENSDARG00000005679_trip10a
ENSDARG00000027600_pdlim5b	ENSDARG00000053946	ENSDARG00000067795_crfb6	ENSDARG00000030844_klf11a	ENSDARG00000035682_LTBP3
ENSDARG00000077082_agtrap	ENSDARG00000002400	ENSDARG00000035557_gabarapa	ENSDARG00000036721_tomm40l	ENSDARG00000014003_stard8
ENSDARG00000067605_napaa	ENSDARG00000061547_zgc:153409	ENSDARG00000069302_snx9b	ENSDARG00000035325_srsf7a	ENSDARG00000076870_piezo1
ENSDARG00000033738_zgc:153867	ENSDARG00000054540_imp4	ENSDARG00000095801_BX649485.2	ENSDARG00000077375	ENSDARG00000088472
ENSDARG00000021366_fbp1a	ENSDARG00000020467_safb	ENSDARG00000045190_ch25h	ENSDARG00000007320_rpl7	ENSDARG00000076867_mkl2b
ENSDARG00000069700	ENSDARG00000027749_hirip3	ENSDARG00000078114_CFP	ENSDARG00000042940_nab1a	ENSDARG00000043003_pcyt2
ENSDARG00000018562_cope	ENSDARG00000041991_rrp9	ENSDARG00000052322_tlr5b	ENSDARG00000041991_rrp9	ENSDARG00000037998_flot1b
ENSDARG00000016968_tmem214	ENSDARG00000018192_ubr5	ENSDARG00000086113	ENSDARG00000045297_phb2a	ENSDARG00000028159_tead1a
ENSDARG00000040535_CSGALNACT1	ENSDARG00000037397_ssrp1a	ENSDARG00000042751_riok3	ENSDARG00000062020_gse1	ENSDARG00000044902_atp2b4
ENSDARG00000041110_dnajc3a	ENSDARG00000001129_dicer1	ENSDARG00000031136_moxd1	ENSDARG00000010965_psma8	ENSDARG00000054632_fli1a
ENSDARG00000026908_tmed2	ENSDARG00000042530_nup205	ENSDARG00000075229_slc46a2	ENSDARG00000042931	ENSDARG00000015822_sesn3
ENSDARG00000058366_si:dkey-222f8.3	ENSDARG00000022978_tmpob	ENSDARG00000025094_edem1	ENSDARG00000039008_zgc:85858	ENSDARG00000075024_si:ch73-375g18.1
ENSDARG00000004647_spice1	ENSDARG00000019507_mcm5	ENSDARG00000095807_hp	ENSDARG00000012495_mphosph10	ENSDARG00000075296_fam83c
ENSDARG00000016505_apbb1ip	ENSDARG00000094106	ENSDARG00000059642_mtmr14	ENSDARG00000092813_fndc7rs4	ENSDARG00000079166_ace
ENSDARG00000077623	ENSDARG00000056318_kansl2	ENSDARG00000058082_birc7	ENSDARG00000008447_fkbp4	ENSDARG00000079528
ENSDARG00000007219_actn1	ENSDARG00000079783_isg20	ENSDARG00000002745_tdh	ENSDARG00000020504_h3f3b.1	ENSDARG00000060745_pgm5
ENSDARG00000035844	ENSDARG00000056914_emg1	ENSDARG00000037935_aldh16a1	ENSDARG00000025605_nvl	ENSDARG00000067729_arid3c
ENSDARG00000020924_myo1ca	ENSDARG00000058471_plk1	ENSDARG00000022807_PITPNC1	ENSDARG00000038066_kpna2	ENSDARG00000018010_crtap
ENSDARG00000007737_zyg11	ENSDARG00000011246_krr1	ENSDARG00000091111_TIFA	ENSDARG00000019778_rps6	ENSDARG00000058128_msna
ENSDARG00000017757_pik3cg	ENSDARG00000023532_pinx1	ENSDARG00000031749_CU861476.1	ENSDARG00000054632_fli1a	ENSDARG00000075121_hbegfa
ENSDARG00000061845_si:dkeyp-110e4.6	ENSDARG00000054632_fli1a	ENSDARG00000062933_cmip	ENSDARG00000024488_top2a	ENSDARG00000057841
ENSDARG00000093658_tm7sf3	ENSDARG00000028688_exosc2	ENSDARG00000016691_cd9b	ENSDARG00000004926	ENSDARG00000053864_elmsan1b
ENSDARG00000021374_cab39l1	ENSDARG00000018961_gtpbp4	ENSDARG00000068386	ENSDARG00000014685_esco2	ENSDARG00000016154_zfp36l1a
ENSDARG00000089904_adgre5b.3	ENSDARG00000052383	ENSDARG00000016886_dnajb9b	ENSDARG00000041338	ENSDARG00000016551_iqsec1b
ENSDARG00000096355_ighv1-4	ENSDARG00000096062	ENSDARG00000089327_BX120005.1	ENSDARG00000019507_mcm5	ENSDARG00000054748_cuedc1b
ENSDARG00000018971_b3gnt5a	ENSDARG00000016775_aqr	ENSDARG00000013928_plekhb2	ENSDARG00000012261_eftud2	ENSDARG00000074378_junba
ENSDARG00000078249_unc13d	ENSDARG00000096770_CU571074.1	ENSDARG00000038359_enosf1	ENSDARG00000057912_eif1axb	ENSDARG00000002571_tmod2
ENSDARG00000055504_si:ch211-212k18.7	ENSDARG00000044488_pak1ip1	ENSDARG00000044902_atp2b4	ENSDARG00000001057_bysl	ENSDARG00000069168_si:dkey-73n10.1
ENSDARG00000053467_gtpbp1	ENSDARG00000057395_SSBP2	ENSDARG00000087623_BX649485.1	ENSDARG00000018847	ENSDARG00000019367_tgfb3
ENSDARG00000071426_lrrc59	ENSDARG00000077265_wdr89	ENSDARG00000005220_pdcd6	ENSDARG00000020850_eef1a1l2	ENSDARG00000026726_anxa1a
ENSDARG00000011973_slc35d1a	ENSDARG00000001241_puf60b	ENSDARG00000027063_arpc1b	ENSDARG00000021107_sf3a2	ENSDARG00000028533_macf1a
ENSDARG00000074319_sall1a	ENSDARG00000001463_tdh2	ENSDARG00000014802	ENSDARG00000014690_rps4x	ENSDARG00000073711_mmrn2b
ENSDARG00000057508	ENSDARG00000057299_pbdc1	ENSDARG00000092653_si:dkey-1h24.6	ENSDARG00000003032_eif4a1b	ENSDARG00000005414_grapa
ENSDARG00000040158_cdc42l	ENSDARG00000078118_fam60al	ENSDARG00000040192_nenf	ENSDARG00000018334_rpl35	ENSDARG00000044462
ENSDARG00000032157_grk6	ENSDARG00000027088_ptgdsb.1	ENSDARG00000076820_xkr8.2	ENSDARG00000079370	ENSDARG00000007795_cst3
ENSDARG00000026655_tspo	ENSDARG00000057484_srsf2a	ENSDARG00000088560_tmem104	ENSDARG00000025972_mcts1	ENSDARG00000020086_nuak1a
ENSDARG00000035556_rps6ka3a	ENSDARG00000013457_skiv2l2	ENSDARG00000008931_renbp	ENSDARG00000032175_puf60a	ENSDARG00000038123_myl9a
ENSDARG00000012709	ENSDARG00000019130_plk2b	ENSDARG00000071384_slc7a11	ENSDARG00000054907_cox7a3	ENSDARG00000043710_parvaa
ENSDARG00000024503_c6ast3	ENSDARG00000013489	ENSDARG00000052462_pisd	ENSDARG00000004774_wdr36	ENSDARG00000078430_tiam1a
ENSDARG00000057619	ENSDARG00000017741_g3bp1	ENSDARG00000008678_snx3	ENSDARG00000054272_caprin1b	ENSDARG00000055129_pim3
ENSDARG00000040856	ENSDARG00000087555_si:ch73-308l14.2	ENSDARG00000017427_phf20l1	ENSDARG00000069878_snu13a	ENSDARG00000011170_ndrg2
ENSDARG00000036785_si:ch211-226m16.2	ENSDARG00000095879_wdr46	ENSDARG00000060318	ENSDARG00000087053	ENSDARG00000034956_myclb
ENSDARG00000075335	ENSDARG00000058701_nos1apb	ENSDARG00000018020	ENSDARG00000045487_rps16	ENSDARG00000042141_myo6b
ENSDARG00000046148_tnfaip8l2b	ENSDARG00000017675_cirh1a	ENSDARG00000071139_zgc:64065	ENSDARG00000027515	ENSDARG00000059337_tgif1
ENSDARG00000037318_ddost	ENSDARG00000010078_nup133	ENSDARG00000028099_sh2d3ca	ENSDARG00000019644_ldhba	ENSDARG00000052522_snx11
ENSDARG00000074940	ENSDARG00000032175_puf60a	ENSDARG00000061710_map3k8	ENSDARG00000014274_rfc2	ENSDARG00000007818_palm1b
ENSDARG00000088654	ENSDARG00000077563_GJC1	ENSDARG00000076622_atp13a3	ENSDARG00000003938_rpa1	ENSDARG00000007289_METRNL
ENSDARG00000092870_BX936337.1	ENSDARG00000094109_znf1168	ENSDARG00000062000_abtb2b	ENSDARG00000070019_taf15	ENSDARG00000014113_wasla
ENSDARG00000051816_aass	ENSDARG00000055443_zcchc7	ENSDARG00000079444	ENSDARG00000077732_alyref	ENSDARG00000022934
ENSDARG00000016375_asns	ENSDARG00000076825	ENSDARG00000036282_rnaset2	ENSDARG00000019258	ENSDARG00000026882_palm1a
ENSDARG00000036282_rnaset2	ENSDARG00000070864_bcl6a	ENSDARG00000058858	ENSDARG00000071691_uqcrc2b	ENSDARG00000008377_epn2
ENSDARG00000010255_bin2b	ENSDARG00000035126	ENSDARG00000004059_galk2	ENSDARG00000019130_plk2b	ENSDARG00000062970_fam129ba
ENSDARG00000070055_arfip1	ENSDARG00000029818_srsf5a	ENSDARG00000054191_pgk1	ENSDARG00000029150_hsp90ab1	ENSDARG00000041006_st3gal4
ENSDARG00000042823_spcs2	ENSDARG00000030364_angpt1	ENSDARG00000074254_abcb6b	ENSDARG00000059631	ENSDARG00000088488
ENSDARG00000063352_inpp4aa	ENSDARG00000052856_khdrbs1a	ENSDARG00000036212_tbc1d5	ENSDARG00000027088_ptgdsb.1	ENSDARG00000059610_gpr146
ENSDARG00000063588_uba5	ENSDARG00000069878_snu13a	ENSDARG00000019302_mid1ip1b	ENSDARG00000054259_nat10	ENSDARG00000054172_pgrmc1
ENSDARG00000018882_jak2b	ENSDARG00000002487_noc3l	ENSDARG00000044142_acss1	ENSDARG00000077852_samd11	ENSDARG00000040087_epb41l4a
ENSDARG00000004261_tmed9	ENSDARG00000007097_her13	ENSDARG00000045417_fam49bb	ENSDARG00000012215_umps	ENSDARG00000014098_pkd2
ENSDARG00000096118_ost4	ENSDARG00000061352_bcl11aa	ENSDARG00000011449_fes	ENSDARG00000058471_plk1	ENSDARG00000052182_rbfox2
ENSDARG00000089512	ENSDARG00000092546_pdap1a	ENSDARG00000008165_caspa	ENSDARG00000053047_eif2s2	ENSDARG00000026294_erbb2
ENSDARG00000061124_srpr	ENSDARG00000012519_hcfc1b	ENSDARG00000052030_akr1a1b	ENSDARG00000011665_aldoaa	ENSDARG00000031317_ppdpfb
ENSDARG00000030097_sdcbp	ENSDARG00000057738_hells	ENSDARG00000015278_plxnc1	ENSDARG00000042894_tyms	ENSDARG00000032369_btbd6b
ENSDARG00000070601_RASSF5	ENSDARG00000074498_chd9	ENSDARG00000017298	ENSDARG00000020913_ddx56	ENSDARG00000042151_skia
ENSDARG00000092746_si:ch211-150o23.2	ENSDARG00000016706_atic	ENSDARG00000068380_foxg1c	ENSDARG00000017235_eif5a	ENSDARG00000002790_ap2m1a
ENSDARG00000018726_slco3a1	ENSDARG00000010717_chchd10	ENSDARG00000076525	ENSDARG00000037284_ptges3a	ENSDARG00000077948_usp54a
ENSDARG00000029036_rab32a	ENSDARG00000004537_kmt2a	ENSDARG00000053467_gtpbp1	ENSDARG00000014222_zgc:86598	ENSDARG00000014587_slc38a5b
ENSDARG00000092408_CU467861.2	ENSDARG00000022213_uck2b	ENSDARG00000087611_FP085398.1	ENSDARG00000061228_pfdn4	ENSDARG00000074023_rbms1a
ENSDARG00000088672_CABZ01054962.1	ENSDARG00000018698_carm1	ENSDARG00000059789_parp8	ENSDARG00000087421_serbp1b	ENSDARG00000002748_sema6d
ENSDARG00000019973_stk38a	ENSDARG00000061478_igf2bp1	ENSDARG00000045525_tmcc3	ENSDARG00000057805_mrpl28	ENSDARG00000002336_dlc
ENSDARG00000057672_plpp5	ENSDARG00000076815_eif3s10	ENSDARG00000061211	ENSDARG00000035773	ENSDARG00000005645_robo3
ENSDARG00000060072_abi3a	ENSDARG00000006062_akap1b	ENSDARG00000019702_aldocb	ENSDARG00000060494_eprs	ENSDARG00000038754_plk3
ENSDARG00000039932	ENSDARG00000090656_tomm20a	ENSDARG00000035676_ptp4a2b	ENSDARG00000044562_cycsb	ENSDARG00000020000_sh3bp4a
ENSDARG00000068177_pak2a	ENSDARG00000014569_hnrnpr	ENSDARG00000027813_nus1	ENSDARG00000015911	ENSDARG00000029621_sgms1
ENSDARG00000033466_tagln2	ENSDARG00000070607_mrpl36	ENSDARG00000006314_itgav	ENSDARG00000059908_si:ch211-217k17.7	ENSDARG00000078624_arhgef9b
ENSDARG00000039960_st7	ENSDARG00000060016_nsd1a	ENSDARG00000076121_smpd1	ENSDARG00000079848_gmps	ENSDARG00000041799_cx43
ENSDARG00000037000_fkbp11	ENSDARG00000044521_eef1b2	ENSDARG00000006094_igf2r	ENSDARG00000093817	ENSDARG00000063509_lrrc58b
ENSDARG00000075491_si:ch211-26b3.4	ENSDARG00000018958_nrarpb	ENSDARG00000029168_ppfibp2b	ENSDARG00000029500_rpl34	ENSDARG00000012684_atp2b1a
ENSDARG00000069298_osbpl9	ENSDARG00000052419_ankrd12	ENSDARG00000063651	ENSDARG00000006434_polr1e	ENSDARG00000091111_TIFA
ENSDARG00000004378_yrk	ENSDARG00000015676_nmd3	ENSDARG00000063407_CABZ01052815.1	ENSDARG00000063333_nup210	ENSDARG00000070914_dusp6
ENSDARG00000037861_slc2a3b	ENSDARG00000016830_rimkla	ENSDARG00000016765_scamp3	ENSDARG00000051783_rplp0	ENSDARG00000078308_spry2
ENSDARG00000035631_sdf2l1	ENSDARG00000034916_hat1	ENSDARG00000012271_tmem206	ENSDARG00000089663_lsm3	ENSDARG00000010181_asap2a
ENSDARG00000001782_prkacba	ENSDARG00000036625_polr2f	ENSDARG00000096655_BX901920.1	ENSDARG00000039429_adka	ENSDARG00000042484_tle2
ENSDARG00000054032_rab24	ENSDARG00000003527_mak16	ENSDARG00000004539_ptgs2a	ENSDARG00000039347_rps24	ENSDARG00000004729
ENSDARG00000068912_zgc:153012	ENSDARG00000032505	ENSDARG00000018411_mknk1	ENSDARG00000005926_ak2	ENSDARG00000036848_slc43a2a
ENSDARG00000078785_tmem258	ENSDARG00000035325_srsf7a	ENSDARG00000054063_arpc4	ENSDARG00000008109	ENSDARG00000026865_fam107b
ENSDARG00000045092_cdk5rap3	ENSDARG00000035761	ENSDARG00000086236_si:dkey-163m14.7	ENSDARG00000016783_srsf6b	ENSDARG00000087198_cthrc1a
ENSDARG00000070452_saraf	ENSDARG00000030913_cluha	ENSDARG00000023303_zgc:66427	ENSDARG00000057683_mcm6	ENSDARG00000040251_ctsk
ENSDARG00000060249_wdr44	ENSDARG00000036161_hnrnpa0l	ENSDARG00000013916	ENSDARG00000035692_rps3a	ENSDARG00000078659_tmem176
ENSDARG00000058992_cers2b	ENSDARG00000080697	ENSDARG00000017812	ENSDARG00000090442	ENSDARG00000020655_INSM2
ENSDARG00000070306	ENSDARG00000069619_atf7ip	ENSDARG00000031836_vps37c	ENSDARG00000030602_rps19	ENSDARG00000063095_ctsf
ENSDARG00000003866_tm9sf2	ENSDARG00000092768	ENSDARG00000016655	ENSDARG00000003599_rpl3	ENSDARG00000021389_jag2b
ENSDARG00000077383_anxa11a	ENSDARG00000015325_u2af1	ENSDARG00000069290_bida	ENSDARG00000091144_CR749162.1	ENSDARG00000039729_asap1b
ENSDARG00000025797_abhd2a	ENSDARG00000019280_larsb	ENSDARG00000042824_nfe2l2a	ENSDARG00000037708_exosc10	ENSDARG00000027316_tcp11l2
ENSDARG00000029663_rab1ab	ENSDARG00000041776_ndst3	ENSDARG00000027249_btg1	ENSDARG00000041397_eif2b2	ENSDARG00000079230
ENSDARG00000041041_cxcr3.2	ENSDARG00000079313_pelp1	ENSDARG00000017180_npc1	ENSDARG00000028086_zbtb2b	ENSDARG00000068262_vamp5
ENSDARG00000041391_tmed10	ENSDARG00000033539_paics	ENSDARG00000016016_dbnlb	ENSDARG00000030408_rps26l	ENSDARG00000002445_prdm1a
ENSDARG00000033811	ENSDARG00000059841_exosc1	ENSDARG00000068978_glo1	ENSDARG00000062002_adnpa	ENSDARG00000075349_si:ch73-138n13.1
ENSDARG00000061248_xylt1	ENSDARG00000012261_eftud2	ENSDARG00000040111_pi4kb	ENSDARG00000035751_ipo7	ENSDARG00000070702_s100v2
ENSDARG00000041724_glipr2	ENSDARG00000003287_wdr12	ENSDARG00000093945_vma21	ENSDARG00000043665_glrx5	ENSDARG00000002952_smo
ENSDARG00000030786_mpi	ENSDARG00000002131_celf2	ENSDARG00000042341_tmem251	ENSDARG00000010244_rpl22l1	ENSDARG00000014571_ctnnb1
ENSDARG00000010279_scamp2	ENSDARG00000007438_ube2ib	ENSDARG00000057075_lamtor3	ENSDARG00000039185_nfyba	ENSDARG00000031756_mef2aa
ENSDARG00000063300_FO704712.1	ENSDARG00000003035_hspa9	ENSDARG00000090473_si:ch211-269k10.5	ENSDARG00000014517_usp5	ENSDARG00000036245_WIPF3
ENSDARG00000052578_c6ast4	ENSDARG00000087434	ENSDARG00000002663_optn	ENSDARG00000035519_histh1l	ENSDARG00000033327_unc5b
ENSDARG00000052244_zgc:158564	ENSDARG00000077897_znf296	ENSDARG00000021293	ENSDARG00000012519_hcfc1b	ENSDARG00000006242_ptp4a1
ENSDARG00000074183_DGKK	ENSDARG00000093678	ENSDARG00000079315_lpxn	ENSDARG00000044488_pak1ip1	ENSDARG00000035187_abl1
ENSDARG00000053311_tespa1	ENSDARG00000010194_eif4bb	ENSDARG00000017834_micall2b	ENSDARG00000044575_vars	ENSDARG00000040874_add3a
ENSDARG00000052826_runx3	ENSDARG00000041299_zgc:110796	ENSDARG00000014085_atp6v1e1a	ENSDARG00000075883_bub3	ENSDARG00000027222_adgrg1
ENSDARG00000070076_actr2b	ENSDARG00000075883_bub3	ENSDARG00000053954	ENSDARG00000007960_hnrnpaba	ENSDARG00000086230
ENSDARG00000016809_prkacab	ENSDARG00000054818_rpl32	ENSDARG00000025693_tmem9b	ENSDARG00000058598_sox18	ENSDARG00000003680_runx1t1
ENSDARG00000040296	ENSDARG00000003513	ENSDARG00000024940_rnf144b	ENSDARG00000036044_rps20	ENSDARG00000035706_dock6
ENSDARG00000035329_capns1a	ENSDARG00000005540_xpo7	ENSDARG00000060094_ptgis	ENSDARG00000015889_zc3h15	ENSDARG00000024365_crlf1a
ENSDARG00000016350_cap1	ENSDARG00000074580	ENSDARG00000013144_atp1b1a	ENSDARG00000039350_ssbp1	ENSDARG00000034643_fhl3a
ENSDARG00000092798_ppib	ENSDARG00000068820_h2afva	ENSDARG00000087693_atox1	ENSDARG00000011196_dnajc11a	ENSDARG00000071113_xirp2a
ENSDARG00000013390_CABZ01088365.1	ENSDARG00000016010_nup107	ENSDARG00000043701_gpd1a	ENSDARG00000044102_znf593	ENSDARG00000043283_prrg1
ENSDARG00000010032_cmtm7	ENSDARG00000026183_polr2eb	ENSDARG00000078619_pnp5a	ENSDARG00000015538_znf207a	ENSDARG00000075735_cxxc5b
ENSDARG00000044039_stx11a	ENSDARG00000004735_hnrnpub	ENSDARG00000026726_anxa1a	ENSDARG00000037038_psmc6	ENSDARG00000035831
ENSDARG00000068763_plcg2	ENSDARG00000021392_chrnb2l	ENSDARG00000037861_slc2a3b	ENSDARG00000003287_wdr12	ENSDARG00000069991
ENSDARG00000020926_creb3l3l	ENSDARG00000069342_zgc:153115	ENSDARG00000044318_itgb7	ENSDARG00000075559_ppm1g	ENSDARG00000031930_erc1b
ENSDARG00000034823_copg2	ENSDARG00000076509_polr2d	ENSDARG00000077777_tmsb4x	ENSDARG00000019293_tfdp1a	ENSDARG00000027552_mapk1
ENSDARG00000004798	ENSDARG00000032129_gtf2f1	ENSDARG00000018534_slc6a9	ENSDARG00000018985_gatsl2	ENSDARG00000022254_prkcbb
ENSDARG00000039125_map4k5	ENSDARG00000041317_rangap1a	ENSDARG00000041346	ENSDARG00000006074_uck2a	ENSDARG00000053326_gna11b
ENSDARG00000041835_ccl38a.5	ENSDARG00000062562_egln2	ENSDARG00000029663_rab1ab	ENSDARG00000014536_pfdn1	ENSDARG00000053857_ccdc187
ENSDARG00000043555_tmem30ab	ENSDARG00000044220	ENSDARG00000063313_plbd1	ENSDARG00000018904_cstf3	ENSDARG00000033009_h3f3c
ENSDARG00000037361_kdelr2b	ENSDARG00000045094_si:dkey-222b8.1	ENSDARG00000033088	ENSDARG00000020984_slc16a10	ENSDARG00000016490_rab11fip3
ENSDARG00000055276_rel	ENSDARG00000035132_rgs3b	ENSDARG00000012987_gpia	ENSDARG00000015572	ENSDARG00000053209_smad6a
ENSDARG00000006840_gnmt	ENSDARG00000024511	ENSDARG00000076754_slc9a7	ENSDARG00000077533_eif3f	ENSDARG00000089078_si:ch211-160j14.3
ENSDARG00000091801_CU469384.1	ENSDARG00000055022_pds5a	ENSDARG00000009313_NAPSA	ENSDARG00000017762_srrt	ENSDARG00000087841
ENSDARG00000024209_wasf2	ENSDARG00000006003_mycla	ENSDARG00000018174_gnai2a	ENSDARG00000079018	ENSDARG00000042620_gstr
ENSDARG00000045525_tmcc3	ENSDARG00000019004_smarcd1	ENSDARG00000014303_vac14	ENSDARG00000005058_ncapd2	ENSDARG00000095284
ENSDARG00000056557_copb1	ENSDARG00000042644_sod2	ENSDARG00000033042_ptprja	ENSDARG00000042635	ENSDARG00000029443_zgc:92242
ENSDARG00000089776	ENSDARG00000005576_mphosph8	ENSDARG00000059630_mlec	ENSDARG00000039880_arpp19b	ENSDARG00000018460_mbnl2
ENSDARG00000028816_tmed3	ENSDARG00000041572_zfpm1	ENSDARG00000037852_zgc:101663	ENSDARG00000006900_impdh2	ENSDARG00000039232_dusp8b
ENSDARG00000013500_abca2	ENSDARG00000015930_rwdd1	ENSDARG00000003570_hsp90b1	ENSDARG00000092873_zgc:193541	ENSDARG00000009418_mef2cb
ENSDARG00000028099_sh2d3ca	ENSDARG00000051902_prmt7	ENSDARG00000074837	ENSDARG00000001241_puf60b	ENSDARG00000093315
ENSDARG00000024314_herpud1	ENSDARG00000091656_lsm8	ENSDARG00000040700_nab1b	ENSDARG00000074076	ENSDARG00000032197_klf12b
ENSDARG00000000690_sypl2b	ENSDARG00000002591_ruvbl1	ENSDARG00000054827_ssuh2.4	ENSDARG00000052816_shmt1	ENSDARG00000043009_fam43a
ENSDARG00000018976_sptlc2a	ENSDARG00000007744_tsr1	ENSDARG00000022000_traf3	ENSDARG00000037570_polr1d	ENSDARG00000005872
ENSDARG00000037408_tbc1d10c	ENSDARG00000071670_tma7	ENSDARG00000061223_ogfrl1	ENSDARG00000052383	ENSDARG00000074721_rassf9
ENSDARG00000086826_sult6b1	ENSDARG00000041088	ENSDARG00000059001_pim2	ENSDARG00000031511_psmb2	ENSDARG00000004843_foxp1a
ENSDARG00000059001_pim2	ENSDARG00000040439_rsl24d1	ENSDARG00000015540_psen2	ENSDARG00000037350_rpl9	ENSDARG00000062390_cdc42ep5
ENSDARG00000005525_acy3.2	ENSDARG00000067975_atpif1a	ENSDARG00000079250_BX323590.1	ENSDARG00000034313_ppp5c	ENSDARG00000041450_rab11a
ENSDARG00000087084_hcar1-4	ENSDARG00000053668_stag2b	ENSDARG00000014914_lamp2	ENSDARG00000016010_nup107	ENSDARG00000056722_cd99l2
ENSDARG00000056803_ap1s1	ENSDARG00000086525	ENSDARG00000058647_hck	ENSDARG00000090651	ENSDARG00000062123_agap1
ENSDARG00000019033_tmem59	ENSDARG00000030440_rsrp1	ENSDARG00000057949_slc43a3b	ENSDARG00000003941_rrs1	ENSDARG00000071558_fblim1
ENSDARG00000010658_insig1	ENSDARG00000044462	ENSDARG00000007795_cst3	ENSDARG00000076283_snrpd3l	ENSDARG00000058454_dynll1
ENSDARG00000069184_ubtd2	ENSDARG00000095199_AL732515.2	ENSDARG00000039082_zgc:123010	ENSDARG00000005791_rpl28	ENSDARG00000008383_arpc1a
ENSDARG00000077768_malt1	ENSDARG00000071878_trmt112	ENSDARG00000005612_aph1b	ENSDARG00000043137_cdca8	ENSDARG00000028017_tp53inp1
ENSDARG00000070651_prkcdb	ENSDARG00000037009_banf1	ENSDARG00000017320_f11r.1	ENSDARG00000054363_si:zfos-464b6.2	ENSDARG00000030064_plekha1a
ENSDARG00000015003_arhgap4b	ENSDARG00000004588_sox4a	ENSDARG00000079267_FERMT3	ENSDARG00000021702_pdcd4a	ENSDARG00000016200_trib3
ENSDARG00000021082_sec31a	ENSDARG00000058030_hspa14	ENSDARG00000020718_SLC25A22	ENSDARG00000045019_aamp	ENSDARG00000086457_tnfaip8l1
ENSDARG00000038905_hectd3	ENSDARG00000077024	ENSDARG00000045836_mapk11	ENSDARG00000018124_psmd3	ENSDARG00000069484_dab2ipa
ENSDARG00000021124_cfl1	ENSDARG00000003631_clockb	ENSDARG00000005423_pgam1a	ENSDARG00000015003_arhgap4b	ENSDARG00000005023_fkbp9
ENSDARG00000071251_ppp1r18	ENSDARG00000053446_sub1a	ENSDARG00000018980_zgc:91890	ENSDARG00000070866_tmem11	ENSDARG00000061196_emilin2a
ENSDARG00000044225_si:dkey-27b3.2	ENSDARG00000077126_snrnp70	ENSDARG00000093303_ifitm1	ENSDARG00000039641	ENSDARG00000056985_tpte
ENSDARG00000021905_derl1	ENSDARG00000011740_u2af2b	ENSDARG00000071292	ENSDARG00000036316_rpl39	ENSDARG00000063484
ENSDARG00000011809_mical1	ENSDARG00000043559_gle1	ENSDARG00000020187_GCA	ENSDARG00000062916_mrpl37	ENSDARG00000005425_wdfy1
ENSDARG00000004173_copa	ENSDARG00000008947_rtf1	ENSDARG00000062297_soat1	ENSDARG00000045928_psma4	ENSDARG00000028663_tek
ENSDARG00000077308_gpr84	ENSDARG00000004713_mad2l1	ENSDARG00000009958_cbl	ENSDARG00000071396_timm23a	ENSDARG00000037186_tpbgb
ENSDARG00000063126_gusb	ENSDARG00000015427_hdac1	ENSDARG00000010794_tfeb	ENSDARG00000016080_nob1	ENSDARG00000086199
ENSDARG00000054539_lrp10	ENSDARG00000008680	ENSDARG00000002127_stam	ENSDARG00000039345_drg1	ENSDARG00000018688_elk3
ENSDARG00000079451	ENSDARG00000092807_RPL41	ENSDARG00000015224_cd2ap	ENSDARG00000038882_smc4	ENSDARG00000017673_nova2
ENSDARG00000039914_gapdhs	ENSDARG00000005251_rpe	ENSDARG00000052082_gabarapb	ENSDARG00000061117	ENSDARG00000062177_dcbld2
ENSDARG00000079778	ENSDARG00000044479	ENSDARG00000069054	ENSDARG00000006642_drg2	ENSDARG00000059177_tax1bp3
ENSDARG00000074782_CABZ01056055.1	ENSDARG00000040128	ENSDARG00000033735_ncf1	ENSDARG00000061735_hnrnpm	ENSDARG00000021975_ginm1
ENSDARG00000001940_dnajc1	ENSDARG00000056059_rangap1b	ENSDARG00000034063_CABZ01068208.1	ENSDARG00000038312_rcl1	ENSDARG00000055158_prox1a
ENSDARG00000020759_ef1	ENSDARG00000042252_eif4h	ENSDARG00000007823_atf3	ENSDARG00000076509_polr2d	ENSDARG00000057644_adam8b
ENSDARG00000009001_pdia6	ENSDARG00000005186_sp4	ENSDARG00000056378_ifi30	ENSDARG00000059128_uqcrh	ENSDARG00000076118_cdip1
ENSDARG00000089892_cd44b	ENSDARG00000057323_e2f8	ENSDARG00000009001_pdia6	ENSDARG00000020101_psmc2	ENSDARG00000019473
ENSDARG00000021048_clptm1l	ENSDARG00000063535_chd4a	ENSDARG00000016474_galcb	ENSDARG00000036510_ccnt2b	ENSDARG00000058369_mex3b
ENSDARG00000042332_plin2	ENSDARG00000059654_eif3ba	ENSDARG00000055901_steap4	ENSDARG00000007955_iars	ENSDARG00000043028
ENSDARG00000029353_serpine2	ENSDARG00000012274_eif4e1c	ENSDARG00000056259_tmem131	ENSDARG00000052348_smarca5	ENSDARG00000055543_appb
ENSDARG00000002745_tdh	ENSDARG00000036721_tomm40l	ENSDARG00000012871_npepl1	ENSDARG00000005454_tacc3	ENSDARG00000044345_cyfip1
ENSDARG00000024940_rnf144b	ENSDARG00000043631_bcas2	ENSDARG00000005673_f3b	ENSDARG00000078654_tpx2	ENSDARG00000074752_hlfa
ENSDARG00000057093_kdm5ba	ENSDARG00000005058_ncapd2	ENSDARG00000073843_myo9ab	ENSDARG00000029764_mef2ca	ENSDARG00000030981_tmem127
ENSDARG00000010098_pank1b	ENSDARG00000059725_hypk	ENSDARG00000041110_dnajc3a	ENSDARG00000087779_pum3	ENSDARG00000053592
ENSDARG00000056075_rca2.1	ENSDARG00000058470_mapk13	ENSDARG00000004060_bhlhe40	ENSDARG00000058105_rpl36a	ENSDARG00000052694
ENSDARG00000062909_furina	ENSDARG00000038635_magoh	ENSDARG00000036338_vps11	ENSDARG00000070437_rpl22	ENSDARG00000045706_tspan9b
ENSDARG00000017687_dnajc5gb	ENSDARG00000020527_nup62l	ENSDARG00000012256	ENSDARG00000037071_rps26	ENSDARG00000009106_serinc1
ENSDARG00000054433_yipf6	ENSDARG00000087554_cdk1	ENSDARG00000008363_mcl1b	ENSDARG00000044601_rtn4a	ENSDARG00000005159_cyth3b
ENSDARG00000023516	ENSDARG00000001244_srrm1	ENSDARG00000019188_ube2l3a	ENSDARG00000063229_xpo1b	ENSDARG00000033609_map1lc3a
ENSDARG00000036057_tradd	ENSDARG00000052721_prim2	ENSDARG00000052429_syngr2a	ENSDARG00000056059_rangap1b	ENSDARG00000036912_edn1
ENSDARG00000077130_bcl10	ENSDARG00000075990_acap3a	ENSDARG00000001897_man2b1	ENSDARG00000030585	ENSDARG00000057007_ctbp1
ENSDARG00000070472_arf5	ENSDARG00000008032_sart3	ENSDARG00000075989_arpc2	ENSDARG00000036174	ENSDARG00000034043_irx5a
ENSDARG00000004581_sel1l	ENSDARG00000075801	ENSDARG00000058225_arpc4l	ENSDARG00000033539_paics	ENSDARG00000028771
ENSDARG00000044092_atpif1b	ENSDARG00000039008_zgc:85858	ENSDARG00000008832_neu1	ENSDARG00000030022_nup188	ENSDARG00000086421_si:ch211-212k18.8
ENSDARG00000032750	ENSDARG00000077375	ENSDARG00000060309_srgap3	ENSDARG00000005251_rpe	ENSDARG00000063612_antxr1c
ENSDARG00000008434_bcl2l1	ENSDARG00000014015_zgc:77086	ENSDARG00000013670_hyou1	ENSDARG00000021838_rps23	ENSDARG00000001729_strn3
ENSDARG00000087348	ENSDARG00000078041_xpo1a	ENSDARG00000059304_chchd2	ENSDARG00000089933_rasal3	ENSDARG00000062058_slc12a7b
ENSDARG00000039490_pitpnaa	ENSDARG00000058419_gcn1	ENSDARG00000019062_arpc5b	ENSDARG00000045146_tomm22	ENSDARG00000055792_foxo4
ENSDARG00000044254_anxa3b	ENSDARG00000035634_rfc5	ENSDARG00000006468_grap2a	ENSDARG00000038075_cyc1	ENSDARG00000022309_dspa
ENSDARG00000004909	ENSDARG00000089787_crebzf	ENSDARG00000036057_tradd	ENSDARG00000030756_dnmt1	ENSDARG00000074589_rin2
ENSDARG00000058062_magt1	ENSDARG00000019930_tal1	ENSDARG00000027853	ENSDARG00000025789_chd4b	ENSDARG00000015686_bmp6
ENSDARG00000052368_cltb	ENSDARG00000013075_mrpl11	ENSDARG00000086166_si:ch211-286b5.9	ENSDARG00000020153	ENSDARG00000037421_egr1
ENSDARG00000034427_hn1l	ENSDARG00000062916_mrpl37	ENSDARG00000039931_slc25a33	ENSDARG00000011613_rbm39a	ENSDARG00000000588_grasp
ENSDARG00000091902_b3gnt2b	ENSDARG00000006225_ddx39aa	ENSDARG00000030598_nampta	ENSDARG00000059841_exosc1	ENSDARG00000052950_arhgap23a
ENSDARG00000018174_gnai2a	ENSDARG00000004702_irf2bp2a	ENSDARG00000074129_edem3	ENSDARG00000043976_etf1b	ENSDARG00000007241_mycb
ENSDARG00000004836_dnajc5ab	ENSDARG00000015921_pwp1	ENSDARG00000028957_maff	ENSDARG00000005827_eif2s1a	ENSDARG00000092199_si:ch211-250c4.4
ENSDARG00000091741	ENSDARG00000018574_sf3b4	ENSDARG00000002021_pygb	ENSDARG00000075795_nol7	ENSDARG00000040778_ralba
ENSDARG00000012144_emc7	ENSDARG00000037393_slc43a1a	ENSDARG00000060200_RGS14	ENSDARG00000025397_srsf3a	ENSDARG00000063292_ssuh2rs1
ENSDARG00000005333	ENSDARG00000040564_hnrnpul1	ENSDARG00000059836_ddit3	ENSDARG00000016516_rbm8a	ENSDARG00000071685_slco5a1
ENSDARG00000016607_echdc2	ENSDARG00000078784_mgaa	ENSDARG00000078686_arl8a	ENSDARG00000055903_luc7l	ENSDARG00000041599_zgc:91860
ENSDARG00000018190_asna1	ENSDARG00000008052	ENSDARG00000093042_si:dkey-104n9.1	ENSDARG00000058463_ndufab1a	ENSDARG00000089016_mapkapk3
ENSDARG00000013505_ube2kb	ENSDARG00000004948_bccip	ENSDARG00000056642_hdac9b	ENSDARG00000061478_igf2bp1	ENSDARG00000060893_col8a2
ENSDARG00000008735_atp6ap2	ENSDARG00000044601_rtn4a	ENSDARG00000089904_adgre5b.3	ENSDARG00000062152_chaf1a	ENSDARG00000074599_frmd4ba
ENSDARG00000037153_atp6ap1b	ENSDARG00000023290_fabp3	ENSDARG00000017658_gmppb	ENSDARG00000038881_acaa2	ENSDARG00000014796_wnt11r
ENSDARG00000033742_nt5c1bb	ENSDARG00000059303_hnrnpl2	ENSDARG00000000796_nr4a1	ENSDARG00000023298_rps27.1	ENSDARG00000076742_cyth1a
ENSDARG00000026712_rab5c	ENSDARG00000002267_dcaf13	ENSDARG00000057787_itgae.2	ENSDARG00000021864_rplp1	ENSDARG00000013794_klf11b
ENSDARG00000019800	ENSDARG00000017014_ywhae2	ENSDARG00000075030_stx10	ENSDARG00000008237_sars	ENSDARG00000019060_snx12
ENSDARG00000039830_gng5	ENSDARG00000057691_srsf1a	ENSDARG00000012874_snap23.1	ENSDARG00000017741_g3bp1	ENSDARG00000021372_tob1b
ENSDARG00000019188_ube2l3a	ENSDARG00000058831	ENSDARG00000018399_rps6kb1a	ENSDARG00000010745_dnaja2l	ENSDARG00000012688_eif1b
ENSDARG00000004018_CHST13	ENSDARG00000059360_srsf3b	ENSDARG00000003375_gng12a	ENSDARG00000038076_romo1	ENSDARG00000011724_marveld1
ENSDARG00000032013_pafah1b1a	ENSDARG00000010244_rpl22l1	ENSDARG00000015164_mknk2b	ENSDARG00000006316_rpl23a	ENSDARG00000027589_fzd7b
ENSDARG00000003570_hsp90b1	ENSDARG00000087053	ENSDARG00000062748_pkn1b	ENSDARG00000041435_uba52	ENSDARG00000062702_ankmy1
ENSDARG00000078042_il10rb	ENSDARG00000063229_xpo1b	ENSDARG00000036107_txnipa	ENSDARG00000000018_nrf1	ENSDARG00000019038_sgsm3
ENSDARG00000068386	ENSDARG00000014591_ilf2	ENSDARG00000030153_gnptab	ENSDARG00000055389_si:dkey-67c22.2	ENSDARG00000093549_sepp1a
ENSDARG00000035519_histh1l	ENSDARG00000006316_rpl23a	ENSDARG00000068628_rab8b	ENSDARG00000059303_hnrnpl2	ENSDARG00000091481_foxc1a
ENSDARG00000045305_pde7a	ENSDARG00000077536_snrnp200	ENSDARG00000013479	ENSDARG00000003213_naa15a	ENSDARG00000096359_eppk1
ENSDARG00000070669_cxcr3.3	ENSDARG00000074502_zmiz1a	ENSDARG00000002791_atp1a1a.1	ENSDARG00000007863_tra2a	ENSDARG00000014181_foxp1b
ENSDARG00000043795_arhgdia	ENSDARG00000060537_atad2b	ENSDARG00000012040_rnf19a	ENSDARG00000042566_rps7	ENSDARG00000090444_ponzr1
ENSDARG00000059298_spcs1	ENSDARG00000009901_slc38a5a	ENSDARG00000075768_sdhb	ENSDARG00000022438_cox6a1	ENSDARG00000033738_zgc:153867
ENSDARG00000037017_ube4b	ENSDARG00000053047_eif2s2	ENSDARG00000018602_rab5aa	ENSDARG00000021973_st13	ENSDARG00000045557_socs2
ENSDARG00000077101_zbtb10	ENSDARG00000059070_gars	ENSDARG00000060495	ENSDARG00000036995_lsm6	ENSDARG00000071052_si:dkey-150i13.2
ENSDARG00000041718	ENSDARG00000007065_mrps18b	ENSDARG00000057882_arpc3	ENSDARG00000018989_hspa4b	ENSDARG00000023062_cyr61
ENSDARG00000019113_mob3a	ENSDARG00000039162_rhebl1	ENSDARG00000057286_swap70b	ENSDARG00000076223_SERP1	ENSDARG00000058179_ackr3b
ENSDARG00000074501_tnip2	ENSDARG00000043680_ylpm1	ENSDARG00000006877_enpp4	ENSDARG00000001788_atp5o	ENSDARG00000039863_lifrb
ENSDARG00000028748_tm9sf3	ENSDARG00000062326_hmgn7	ENSDARG00000016676_gnao1a	ENSDARG00000020454_psmd8	ENSDARG00000007098_itm2ba
ENSDARG00000088283_si:ch73-248e21.5	ENSDARG00000053485_aldh6a1	ENSDARG00000004581_sel1l	ENSDARG00000056447	ENSDARG00000061590_cachd1
ENSDARG00000019924_cmpk	ENSDARG00000029003_eif1axa	ENSDARG00000035631_sdf2l1	ENSDARG00000028431_adnp2b	ENSDARG00000021811_calm1a
ENSDARG00000009958_cbl	ENSDARG00000070019_taf15	ENSDARG00000093612_si:dkey-92i17.2	ENSDARG00000008803_marcksb	ENSDARG00000067755
ENSDARG00000086332_bri3	ENSDARG00000077782_acer2	ENSDARG00000002190_chmp2bb	ENSDARG00000025635	ENSDARG00000018328_rhocb
ENSDARG00000053217_cox7a2a	ENSDARG00000074572_zgc:56304	ENSDARG00000030146	ENSDARG00000055708_timm8b	ENSDARG00000075990_acap3a
ENSDARG00000058044_rab1ba	ENSDARG00000060687_chd2	ENSDARG00000068214_ccni	ENSDARG00000019404_atp5d	ENSDARG00000057452_ston2
ENSDARG00000089933_rasal3	ENSDARG00000018049_sf3b2	ENSDARG00000007867_dazap2	ENSDARG00000017397_smarcc1a	ENSDARG00000073996_prickle3
ENSDARG00000011545_arrb2b	ENSDARG00000033945	ENSDARG00000067713_snx18a	ENSDARG00000018426_aldh7a1	ENSDARG00000003169_magi1b
ENSDARG00000067601_arfgap2	ENSDARG00000094965_nfil3-5	ENSDARG00000007098_itm2ba	ENSDARG00000059398_myef2	ENSDARG00000070603_hspa12a
ENSDARG00000068367_nfkbie	ENSDARG00000044565_ola1	ENSDARG00000056803_ap1s1	ENSDARG00000078473_nucks1a	ENSDARG00000060010_iqgap2
ENSDARG00000044573_cdc42	ENSDARG00000068436_h3f3b.1	ENSDARG00000078293	ENSDARG00000043608_eif4ebp1	ENSDARG00000013681_si:dkey-42i9.6
ENSDARG00000077850_lgals3a	ENSDARG00000040031_tardbp	ENSDARG00000007603_stxbp2	ENSDARG00000036438_ndufv1	ENSDARG00000035810_rgcc
ENSDARG00000038442_plcg1	ENSDARG00000021702_pdcd4a	ENSDARG00000069100_aldh9a1a.1	ENSDARG00000069699	ENSDARG00000087504
ENSDARG00000078888_iqgap1	ENSDARG00000043542_zpr1	ENSDARG00000062532_fam21c	ENSDARG00000038068_ddx5	ENSDARG00000059738_ptprsa
ENSDARG00000008867_rap1b	ENSDARG00000006963_cse1l	ENSDARG00000056856_tax1bp1b	ENSDARG00000010160_rps15a	ENSDARG00000079784_si:ch211-235o23.1
ENSDARG00000042732_tmem189	ENSDARG00000017762_srrt	ENSDARG00000056233_TMEM179B	ENSDARG00000041811_rps25	ENSDARG00000061226_timp2a
ENSDARG00000042824_nfe2l2a	ENSDARG00000035990_cited4a	ENSDARG00000043170	ENSDARG00000053365_rpl31	ENSDARG00000015310_pitpnbl
ENSDARG00000076562	ENSDARG00000009871_snrpc	ENSDARG00000036074_cebpa	ENSDARG00000046062	ENSDARG00000009136_tp53bp2a
ENSDARG00000004665	ENSDARG00000045877_ube2nb	ENSDARG00000063542	ENSDARG00000011921_txnl1	ENSDARG00000061140_colec12
ENSDARG00000042725_cebpb	ENSDARG00000045297_phb2a	ENSDARG00000079148_nckap5l	ENSDARG00000043511_prdx6	ENSDARG00000010844_kras
ENSDARG00000074790_c23h20orf24	ENSDARG00000012399_adssl	ENSDARG00000075261_timp2b	ENSDARG00000037860_cox6b2	ENSDARG00000031782_aim1a
ENSDARG00000035652_sat1a.1	ENSDARG00000026801_stau2	ENSDARG00000010255_bin2b	ENSDARG00000023532_pinx1	ENSDARG00000089302_hnrnpa0a
ENSDARG00000071491_nrros	ENSDARG00000015853_rnps1	ENSDARG00000076836_gpx4b	ENSDARG00000070431_fip1l1b	ENSDARG00000011459_gsna
ENSDARG00000095273_cox8a	ENSDARG00000013351_cirbpb	ENSDARG00000010625_clic2	ENSDARG00000046157_RPS17	ENSDARG00000060841_pik3c2a
ENSDARG00000009830_hdlbpa	ENSDARG00000003599_rpl3	ENSDARG00000070651_prkcdb	ENSDARG00000015427_hdac1	ENSDARG00000044588_emp2
ENSDARG00000016476	ENSDARG00000056138_sf3b1	ENSDARG00000017985_zgc:77739	ENSDARG00000032102_prdx3	ENSDARG00000013441_hey2
ENSDARG00000010721_Sep-06	ENSDARG00000017397_smarcc1a	ENSDARG00000020679_clpp	ENSDARG00000043631_bcas2	ENSDARG00000075666_tsc22d3
ENSDARG00000045618_clta	ENSDARG00000021973_st13	ENSDARG00000022456_eno1a	ENSDARG00000096770_CU571074.1	ENSDARG00000018524_midn
ENSDARG00000013078_ywhaba	ENSDARG00000045399_cct5	ENSDARG00000015823_vps26b	ENSDARG00000087554_cdk1	ENSDARG00000074316_itga1
ENSDARG00000068214_ccni	ENSDARG00000014472	ENSDARG00000011545_arrb2b	ENSDARG00000039162_rhebl1	ENSDARG00000056995_snai1a
ENSDARG00000058128_msna	ENSDARG00000031756_mef2aa	ENSDARG00000026762_fam126a	ENSDARG00000045514_atp5c1	ENSDARG00000071224_si:ch211-133n4.4
ENSDARG00000005481_nfkbiaa	ENSDARG00000025350_prdx2	ENSDARG00000035844	ENSDARG00000023290_fabp3	ENSDARG00000074020
ENSDARG00000015551_fth1a	ENSDARG00000019644_ldhba	ENSDARG00000086341_COX7A2	ENSDARG00000019332_ndufb4	ENSDARG00000004840_rassf1
	ENSDARG00000041887_sf3a1	ENSDARG00000056550_tango2	ENSDARG00000025850_rps21	ENSDARG00000052383
	ENSDARG00000035860_rps28	ENSDARG00000075369_nck1b	ENSDARG00000068992_hspa8	ENSDARG00000056438_her9
	ENSDARG00000035559_tp53	ENSDARG00000008224_vps35	ENSDARG00000061169_larp1b	ENSDARG00000092493_si:dkeyp-44a8.2
	ENSDARG00000030161_ppp1r14bb	ENSDARG00000057147	ENSDARG00000017219_pabpc1a	ENSDARG00000077631_CU459089.1
	ENSDARG00000016871_smarce1	ENSDARG00000038219	ENSDARG00000009640_psmb1	ENSDARG00000022684_fkbp1aa
	ENSDARG00000020465_ewsr1b	ENSDARG00000019360_sec23b	ENSDARG00000078041_xpo1a	ENSDARG00000038141_atf4b
	ENSDARG00000016443_eif3c	ENSDARG00000078042_il10rb	ENSDARG00000006260_tuba8l4	ENSDARG00000031907_ptbp1b
	ENSDARG00000003693_hars	ENSDARG00000053979_bc2	ENSDARG00000090077	ENSDARG00000078222_aatka
	ENSDARG00000052728_sltm	ENSDARG00000013505_ube2kb	ENSDARG00000077126_snrnp70	ENSDARG00000015156_fbln2
	ENSDARG00000090442	ENSDARG00000023724_cdc42se1	ENSDARG00000058467_prpf40a	ENSDARG00000002787_tle3a
	ENSDARG00000005840_got2b	ENSDARG00000088283_si:ch73-248e21.5	ENSDARG00000026476_tia1l	ENSDARG00000039150_lgmn
	ENSDARG00000012603_eif3ja	ENSDARG00000037870_actb2	ENSDARG00000054696_psmb4	ENSDARG00000052695_nr2f1a
	ENSDARG00000029445_EIF1B	ENSDARG00000026712_rab5c	ENSDARG00000071670_tma7	ENSDARG00000044182_stau1
	ENSDARG00000020482_nono	ENSDARG00000005451_gdi2	ENSDARG00000083950_snoU83B	ENSDARG00000074319_sall1a
	ENSDARG00000013475_cct4	ENSDARG00000080020_il13ra1	ENSDARG00000058831	ENSDARG00000018312_rell1
	ENSDARG00000003487_nup93	ENSDARG00000029671_xpr1b	ENSDARG00000079553_cd83	ENSDARG00000070456
	ENSDARG00000057026_ran	ENSDARG00000002632_anxa11b	ENSDARG00000063100_psmd14	ENSDARG00000070162_stox2a
	ENSDARG00000003041_CABZ01111496.1	ENSDARG00000020960_hgs	ENSDARG00000018192_ubr5	ENSDARG00000046013_rasl11a
	ENSDARG00000077717_rpl29	ENSDARG00000040287_ywhabl	ENSDARG00000015978_COX5B	ENSDARG00000003165_nr2f6b
	ENSDARG00000008188_sf1	ENSDARG00000069175_vps4b	ENSDARG00000017454_nup50	ENSDARG00000071863_itgb1a
	ENSDARG00000061169_larp1b	ENSDARG00000039319_vps37b	ENSDARG00000079472_F2RL2	ENSDARG00000071031_snx1a
	ENSDARG00000036698_znf865	ENSDARG00000034293_hif1ab	ENSDARG00000055022_pds5a	ENSDARG00000006120_tbx2b
	ENSDARG00000084962	ENSDARG00000044225_si:dkey-27b3.2	ENSDARG00000018958_nrarpb	ENSDARG00000061640_sipa1l2
	ENSDARG00000060697_kmt2bb	ENSDARG00000018491_pdia4	ENSDARG00000029064_uqcrq	ENSDARG00000011188_acvr2aa
	ENSDARG00000057414_phb	ENSDARG00000007628	ENSDARG00000009933	ENSDARG00000040114
	ENSDARG00000023028_cdv3	ENSDARG00000074287_sptlc2b	ENSDARG00000092807_RPL41	ENSDARG00000069946_itga6b
	ENSDARG00000017445_eif3i	ENSDARG00000058366_si:dkey-222f8.3	ENSDARG00000036629_rps14	ENSDARG00000002369_si:ch211-202a12.4
	ENSDARG00000078904_brd4	ENSDARG00000076772	ENSDARG00000044669_hp1bp3	ENSDARG00000061121_adgrl3.1
	ENSDARG00000016783_srsf6b	ENSDARG00000007347_degs1	ENSDARG00000042247	ENSDARG00000078824_si:ch211-66e2.3
	ENSDARG00000029150_hsp90ab1	ENSDARG00000007354	ENSDARG00000042389	ENSDARG00000015649_rap2c
	ENSDARG00000068265_tomm5	ENSDARG00000070097_vimp	ENSDARG00000079780_HNRNPUL1	ENSDARG00000009342_txndc5
	ENSDARG00000034396_mars	ENSDARG00000025147_cd63	ENSDARG00000013184	ENSDARG00000045279
	ENSDARG00000020153	ENSDARG00000017757_pik3cg	ENSDARG00000015128_rpl27	ENSDARG00000078233_ctnnd1
	ENSDARG00000090077	ENSDARG00000037488_canx	ENSDARG00000053058_rps11	ENSDARG00000076829_ankib1b
	ENSDARG00000058598_sox18	ENSDARG00000069521_vps29	ENSDARG00000056346_acap1	ENSDARG00000040080_fli1b
	ENSDARG00000045487_rps16	ENSDARG00000020103	ENSDARG00000027099_psmc4	ENSDARG00000053129_carhsp1
	ENSDARG00000008706_paip2b	ENSDARG00000039142_arpc5a	ENSDARG00000087636_hmgn6	ENSDARG00000093954_si:dkey-9i23.16
	ENSDARG00000052348_smarca5	ENSDARG00000016939_itgb2	ENSDARG00000034897_rps10	ENSDARG00000017665_snrkb
	ENSDARG00000052150_pbx4	ENSDARG00000002552_mapkapk2a	ENSDARG00000011201_rplp2l	ENSDARG00000056530_cpamd8
	ENSDARG00000045373_pabpn1	ENSDARG00000043608_eif4ebp1	ENSDARG00000068265_tomm5	ENSDARG00000087861
	ENSDARG00000041754	ENSDARG00000044562_cycsb	ENSDARG00000016302_upf1	ENSDARG00000019693_clcn5a
	ENSDARG00000087421_serbp1b	ENSDARG00000016476	ENSDARG00000006413_rpl38	ENSDARG00000059473_kank4
	ENSDARG00000079018	ENSDARG00000012747_rer1	ENSDARG00000035860_rps28	ENSDARG00000063649_tead3b
	ENSDARG00000016889_eif3g	ENSDARG00000041900	ENSDARG00000035990_cited4a	ENSDARG00000021991_erlin1
	ENSDARG00000017891_tcp1	ENSDARG00000067601_arfgap2	ENSDARG00000018119	ENSDARG00000062483_lyve1b
	ENSDARG00000054907_cox7a3	ENSDARG00000002790_ap2m1a	ENSDARG00000043371_mdh2	ENSDARG00000078044
	ENSDARG00000070475_khdrbs1b	ENSDARG00000021647_gnai1	ENSDARG00000044636	ENSDARG00000063371_rasa3
	ENSDARG00000020232_eif6	ENSDARG00000020573_ddx3a	ENSDARG00000003526_psma5	ENSDARG00000062801_erfl3
	ENSDARG00000032725_rps27a	ENSDARG00000036588_mhc1zba	ENSDARG00000013250_tars	ENSDARG00000062023_fndc3bb
	ENSDARG00000016782_huwe1	ENSDARG00000024209_wasf2	ENSDARG00000036875_rps12	ENSDARG00000031952_mb
	ENSDARG00000021864_rplp1	ENSDARG00000060036_aimp1	ENSDARG00000091124_rps19bp1	ENSDARG00000089805_pcdh18a
	ENSDARG00000015128_rpl27	ENSDARG00000026376_aco1	ENSDARG00000052304_uqcrc1	ENSDARG00000074686_mgea5
	ENSDARG00000036629_rps14	ENSDARG00000069846_zgc:162944	ENSDARG00000037559_uba1	ENSDARG00000043821_klf7b
	ENSDARG00000006729	ENSDARG00000034427_hn1l	ENSDARG00000038458	ENSDARG00000069302_snx9b
	ENSDARG00000004452_tardbpl	ENSDARG00000021124_cfl1	ENSDARG00000005551_hnrnph1l	ENSDARG00000060184_pkn1a
	ENSDARG00000029639_tomm70a	ENSDARG00000058044_rab1ba	ENSDARG00000037867_atp5j2	ENSDARG00000062577_arhgap35a
	ENSDARG00000044093_rpl13a	ENSDARG00000062049_hmha1b	ENSDARG00000022833	ENSDARG00000088180
	ENSDARG00000041811_rps25	ENSDARG00000054610_coro1a	ENSDARG00000015374_st3gal3a	ENSDARG00000053468_adam10a
	ENSDARG00000037229_denr	ENSDARG00000032970_cox4i1	ENSDARG00000089002	ENSDARG00000011941_bmpr2a
	ENSDARG00000052178_eif2s1b	ENSDARG00000041450_rab11a	ENSDARG00000038577_cox6c	ENSDARG00000061600_tmem2
	ENSDARG00000093817	ENSDARG00000071491_nrros	ENSDARG00000036893_f13a1b	ENSDARG00000074597_lzts2a
	ENSDARG00000008243_cct8	ENSDARG00000056008_atp5g1	ENSDARG00000031795_abcf1	ENSDARG00000044179_rbms2a
	ENSDARG00000035692_rps3a	ENSDARG00000016548_eif5b	ENSDARG00000036588_mhc1zba	ENSDARG00000036967_smox
	ENSDARG00000027734_srsf5b	ENSDARG00000070472_arf5	ENSDARG00000008785_dldh	ENSDARG00000007869_ehd3
	ENSDARG00000036044_rps20	ENSDARG00000034240_capza1a	ENSDARG00000045248_h3f3d	ENSDARG00000020621_ap1b1
	ENSDARG00000061228_pfdn4	ENSDARG00000041505_itm2bb	ENSDARG00000004452_tardbpl	ENSDARG00000056732_her4.1
	ENSDARG00000036875_rps12	ENSDARG00000023217_crema	ENSDARG00000061187_cbx5	ENSDARG00000011948_insra
	ENSDARG00000014123	ENSDARG00000043371_mdh2	ENSDARG00000011841_atp5l	ENSDARG00000055635_crk
	ENSDARG00000076177	ENSDARG00000026908_tmed2	ENSDARG00000086618_psma3	ENSDARG00000008413_atp11a
	ENSDARG00000027899_shfm1	ENSDARG00000088091_pfn1	ENSDARG00000040184_syncrip	ENSDARG00000059906_sdc4
	ENSDARG00000034897_rps10	ENSDARG00000043276	ENSDARG00000004174_cnot1	ENSDARG00000061941_trpv4
	ENSDARG00000055475_rps27.2	ENSDARG00000004754_hspa4a	ENSDARG00000002240_psmb6	ENSDARG00000079638
	ENSDARG00000037559_uba1	ENSDARG00000016393_arf2b	ENSDARG00000003952_pfn2	ENSDARG00000057143_nradd
	ENSDARG00000035400_btf3	ENSDARG00000003641_tfg	ENSDARG00000058729_akirin2	ENSDARG00000009881_ier5
	ENSDARG00000037350_rpl9	ENSDARG00000026967_ap2s1	ENSDARG00000008188_sf1	ENSDARG00000042277_efnb3b
	ENSDARG00000011941_bmpr2a	ENSDARG00000058593_sri	ENSDARG00000003681_eif5	ENSDARG00000029764_mef2ca
	ENSDARG00000056119_eef1g	ENSDARG00000040158_cdc42l	ENSDARG00000032970_cox4i1	ENSDARG00000036096_smad3a
	ENSDARG00000043509_rpl11	ENSDARG00000026369_dbi	ENSDARG00000031435_zgc:56493	ENSDARG00000026985_lims1
	ENSDARG00000028119_sumo3a	ENSDARG00000011841_atp5l	ENSDARG00000014313_atp5j	ENSDARG00000025920_tiam1b
	ENSDARG00000042539_ywhaqa	ENSDARG00000088087_kdm6ba	ENSDARG00000009585_papola	ENSDARG00000013607_sema3gb
	ENSDARG00000091334	ENSDARG00000009505_prelid3b	ENSDARG00000023921	ENSDARG00000042249_FRMD4A
	ENSDARG00000036174	ENSDARG00000025493	ENSDARG00000035756	ENSDARG00000045798
	ENSDARG00000036298_rps13	ENSDARG00000015978_COX5B	ENSDARG00000076667_ccng1	ENSDARG00000094557_nupr1
	ENSDARG00000039347_rps24	ENSDARG00000014313_atp5j	ENSDARG00000003151_skp1	ENSDARG00000079850_dchs1b
	ENSDARG00000039641	ENSDARG00000020625_jak1	ENSDARG00000056929_kdm6bb	ENSDARG00000022727_EPHA2
	ENSDARG00000021924_hsp70.3	ENSDARG00000091334	ENSDARG00000053382	ENSDARG00000027397_vangl2
	ENSDARG00000007320_rpl7	ENSDARG00000038141_atf4b	ENSDARG00000040917_cbfb	ENSDARG00000086215_gpr156
	ENSDARG00000083950_snoU83B	ENSDARG00000014763_arf2a	ENSDARG00000032866_erh	ENSDARG00000077095_HIPK1
	ENSDARG00000030241_vbp1	ENSDARG00000039007_eno3	ENSDARG00000077717_rpl29	ENSDARG00000020250_rhoj
	ENSDARG00000053058_rps11	ENSDARG00000008867_rap1b	ENSDARG00000013938_psmb3	ENSDARG00000095774_emd
	ENSDARG00000009447_atp5g3b	ENSDARG00000046004	ENSDARG00000017775_atp5g3a	ENSDARG00000077353_rerea
	ENSDARG00000006413_rpl38	ENSDARG00000039515_atf4a	ENSDARG00000042539_ywhaqa	ENSDARG00000076895_flrt3
	ENSDARG00000021252_cct6a	ENSDARG00000053291_pnrc2	ENSDARG00000006487_anp32a	ENSDARG00000002196_bach1b
	ENSDARG00000018334_rpl35	ENSDARG00000067755	ENSDARG00000024746_hsp90aa1.2	ENSDARG00000032083_dpysl2b
	ENSDARG00000053365_rpl31	ENSDARG00000042876_abracl	ENSDARG00000054818_rpl32	ENSDARG00000078901_anks1ab
	ENSDARG00000013012	ENSDARG00000028106_glrx	ENSDARG00000023028_cdv3	ENSDARG00000019213_CTBP1
	ENSDARG00000053457_rpl23	ENSDARG00000013078_ywhaba	ENSDARG00000091419_nrarpa	ENSDARG00000052150_pbx4
	ENSDARG00000016173_cct3	ENSDARG00000052438_actr2a	ENSDARG00000041232_rps29	ENSDARG00000015449_fut8a
	ENSDARG00000010516_rpl21	ENSDARG00000037746_actb1	ENSDARG00000036162_hnrnpa0b	ENSDARG00000088962
	ENSDARG00000020298_btg2	ENSDARG00000045514_atp5c1	ENSDARG00000070426_chac1	ENSDARG00000027249_btg1
	ENSDARG00000036316_rpl39	ENSDARG00000043795_arhgdia	ENSDARG00000095273_cox8a	ENSDARG00000016934_ttyh2
	ENSDARG00000010160_rps15a	ENSDARG00000009830_hdlbpa	ENSDARG00000057167_eif4g2b	ENSDARG00000088087_kdm6ba
	ENSDARG00000045940_lsm12b	ENSDARG00000015551_fth1a	ENSDARG00000009212_ppiaa	ENSDARG00000055124_ccnl1a
	ENSDARG00000046157_RPS17	ENSDARG00000006260_tuba8l4	ENSDARG00000071403_oaz1a	ENSDARG00000078772_nbr1b
	ENSDARG00000003952_pfn2	ENSDARG00000070083_atp5b	ENSDARG00000074057_calm3a	ENSDARG00000010301_b4galt6
	ENSDARG00000010965_psma8		ENSDARG00000002344_tubb4b	ENSDARG00000055900_zswim5
	ENSDARG00000042389		ENSDARG00000095556_CR318588.4	ENSDARG00000030440_rsrp1
	ENSDARG00000008109			ENSDARG00000036065_mgat1b
	ENSDARG00000045248_h3f3d			ENSDARG00000015224_cd2ap
	ENSDARG00000043608_eif4ebp1			ENSDARG00000062972_hip1
	ENSDARG00000042566_rps7			ENSDARG00000041022_pdcd4b
	ENSDARG00000043976_etf1b			ENSDARG00000062997_hyal2b
	ENSDARG00000057556_rpl17			ENSDARG00000059048_mpzl1l
	ENSDARG00000029248_fubp1			ENSDARG00000076968
	ENSDARG00000015490			ENSDARG00000015355_fosl1a
	ENSDARG00000020076			ENSDARG00000027600_pdlim5b
	ENSDARG00000015862_rpl5b			ENSDARG00000052082_gabarapb
	ENSDARG00000054058_h1fx			ENSDARG00000075261_timp2b
	ENSDARG00000013307_rpl19			ENSDARG00000003109_rcan1a
	ENSDARG00000030602_rps19			ENSDARG00000014680_znf710a
	ENSDARG00000025850_rps21			ENSDARG00000052139_notch3
	ENSDARG00000088030_rpl35a			ENSDARG00000028514
	ENSDARG00000070437_rpl22			ENSDARG00000015971_rapgef1b
	ENSDARG00000005791_rpl28			ENSDARG00000040705_glsb
	ENSDARG00000088371			ENSDARG00000070426_chac1
	ENSDARG00000042931			ENSDARG00000070408_ccnd2b
	ENSDARG00000011201_rplp2l			ENSDARG00000037018_gab1
	ENSDARG00000070083_atp5b			ENSDARG00000026801_stau2
	ENSDARG00000077242			ENSDARG00000054447_slc29a1b
	ENSDARG00000014690_rps4x			ENSDARG00000035132_rgs3b
	ENSDARG00000009285_rpl15			ENSDARG00000016733_psat1
	ENSDARG00000021838_rps23			ENSDARG00000002659_mapre1b
	ENSDARG00000007960_hnrnpaba			ENSDARG00000036073_cebpg
	ENSDARG00000030585			ENSDARG00000074060_map3k14a
	ENSDARG00000041435_uba52			ENSDARG00000075400_fbxo33
	ENSDARG00000035871_rpl30			ENSDARG00000026712_rab5c
	ENSDARG00000023298_rps27.1			ENSDARG00000082187_dre-mir-21-1
	ENSDARG00000035756			ENSDARG00000021833_ahr2
	ENSDARG00000058105_rpl36a			ENSDARG00000093374_EPB41L2
	ENSDARG00000010481_bzw1a			ENSDARG00000079939_jmjd1cb
	ENSDARG00000041232_rps29			ENSDARG00000060318
	ENSDARG00000090697_eif3ea			ENSDARG00000088838
	ENSDARG00000003016			ENSDARG00000078872
	ENSDARG00000025581_rpl10			ENSDARG00000014763_arf2a
	ENSDARG00000019258			ENSDARG00000034480
	ENSDARG00000014830			ENSDARG00000069421_grpel2
	ENSDARG00000029533_rpl18			ENSDARG00000069397_zswim8
	ENSDARG00000036162_hnrnpa0b			ENSDARG00000053918_srfa
	ENSDARG00000058451_rpl6			ENSDARG00000013704_cers2a
	ENSDARG00000043453_rps5			ENSDARG00000074367_usp12b
	ENSDARG00000019778_rps6			ENSDARG00000041169
	ENSDARG00000070849_rps15			ENSDARG00000038190
	ENSDARG00000045514_atp5c1			ENSDARG00000009484_arf1
	ENSDARG00000038068_ddx5			ENSDARG00000054304_homeza
	ENSDARG00000008292_eif2s3			ENSDARG00000036162_hnrnpa0b
	ENSDARG00000030408_rps26l			ENSDARG00000020521_exoc6
	ENSDARG00000051783_rplp0			ENSDARG00000089372_clk4a
	ENSDARG00000022129_rbm4.3			ENSDARG00000021113_ptmaa
	ENSDARG00000021113_ptmaa			ENSDARG00000056856_tax1bp1b
	ENSDARG00000042905_rpl10a			ENSDARG00000030146
	ENSDARG00000024746_hsp90aa1.2			ENSDARG00000061243_ubash3ba
	ENSDARG00000006691_rpl12			ENSDARG00000017180_npc1
	ENSDARG00000077732_alyref			ENSDARG00000059768_gpatch8
	ENSDARG00000037071_rps26			ENSDARG00000062909_furina
	ENSDARG00000011405_rps9			ENSDARG00000019613_ip6k2b
	ENSDARG00000029500_rpl34			ENSDARG00000040380_arhgef1a
	ENSDARG00000017219_pabpc1a			ENSDARG00000056549_vps26a
	ENSDARG00000068992_hspa8			ENSDARG00000008363_mcl1b
	ENSDARG00000042502			ENSDARG00000045094_si:dkey-222b8.1
	ENSDARG00000017235_eif5a			ENSDARG00000003041_CABZ01111496.1
	ENSDARG00000046119			ENSDARG00000006812_wdr26b
	ENSDARG00000025073_rpl18a			ENSDARG00000093661
	ENSDARG00000014867_rpl8			ENSDARG00000051762_DNAJA4
	ENSDARG00000022833			ENSDARG00000006125_csnk1db
	ENSDARG00000034291_rpl37			ENSDARG00000059699_DNAJC16
	ENSDARG00000077291_rps2			ENSDARG00000043493_cltca
	ENSDARG00000019181_rpsa			ENSDARG00000028542_si:ch211-114c12.2
	ENSDARG00000020850_eef1a1l2			ENSDARG00000002271_zfand5b
				ENSDARG00000002632_anxa11b
				ENSDARG00000070261_crlf3
				ENSDARG00000017014_ywhae2
				ENSDARG00000074635_abca1a
				ENSDARG00000020625_jak1
				ENSDARG00000086124
				ENSDARG00000043154_ucp2
				ENSDARG00000018898_zfand5a
				ENSDARG00000042322_si:dkey-177p2.6
				ENSDARG00000037393_slc43a1a
				ENSDARG00000017602_ccng2
				ENSDARG00000005350_dip2ba
				ENSDARG00000070474
				ENSDARG00000069699
				ENSDARG00000076128_prkar1aa
				ENSDARG00000018602_rab5aa
				ENSDARG00000044573_cdc42
				ENSDARG00000075718_rpz5
				ENSDARG00000056964_ilk
				ENSDARG00000019881_bsg
				ENSDARG00000005162_tpm3
				ENSDARG00000032575_ywhaz
				ENSDARG00000027734_srsf5b
				ENSDARG00000076667_ccng1
				ENSDARG00000031819_eif4ebp2
				ENSDARG00000091334
				ENSDARG00000011564_sfpq
				ENSDARG00000079772
				ENSDARG00000038442_plcg1
				ENSDARG00000006260_tuba8l4
				ENSDARG00000026967_ap2s1
				ENSDARG00000040287_ywhabl
				ENSDARG00000035715_marcksl1b
				ENSDARG00000023217_crema
				ENSDARG00000026845_rhoaa
				ENSDARG00000013351_cirbpb
				ENSDARG00000024746_hsp90aa1.2
				ENSDARG00000071403_oaz1a
				ENSDARG00000037746_actb1
				ENSDARG00000053291_pnrc2
				ENSDARG00000013078_ywhaba
				ENSDARG00000093817
				ENSDARG00000009212_ppiaa
5dpf_wt_LY294002
1	2	3	4	5
ENSDARG00000091038	ENSDARG00000087390_hbbe1.3	ENSDARG00000032102_prdx3	ENSDARG00000005419	ENSDARG00000057789_lyz
ENSDARG00000060457_pmp22b	ENSDARG00000089124_hbae1.3	ENSDARG00000008840_hmbsa	ENSDARG00000074322_si:ch211-194m7.3	ENSDARG00000075664_si:ch1073-429i10.1
ENSDARG00000080337_AC024175.4	ENSDARG00000079305_hbae3	ENSDARG00000029019_epb41b	ENSDARG00000091078	ENSDARG00000021339_cpa5
ENSDARG00000082753_AC024175.17	ENSDARG00000077504_si:ch211-103n10.5	ENSDARG00000057206_nmt1b	ENSDARG00000079736	ENSDARG00000010423_npsn
ENSDARG00000080009_bahcc1b	ENSDARG00000089475_hbae1	ENSDARG00000013110_dmtn	ENSDARG00000043436_si:dkey-5n18.1	ENSDARG00000077069_srgn
ENSDARG00000019130_plk2b	ENSDARG00000011166_cahz	ENSDARG00000055991_hmbsb	ENSDARG00000087353	ENSDARG00000019521_mpx
ENSDARG00000084962	ENSDARG00000045143_hbbe2	ENSDARG00000012881_slc4a1a	ENSDARG00000032849_ndrg1a	ENSDARG00000008155_sms
ENSDARG00000012820_nop56	ENSDARG00000038643_alas2	ENSDARG00000092164	ENSDARG00000026829_cotl1	ENSDARG00000033227_lect2l
ENSDARG00000035773	ENSDARG00000089963_hbbe1.1	ENSDARG00000014947	ENSDARG00000058731_slc2a6	ENSDARG00000056200_abcb9
ENSDARG00000082180	ENSDARG00000088330_AL935210.1	ENSDARG00000076858_C8orf4	ENSDARG00000035715_marcksl1b	ENSDARG00000038728_ch25hl2
ENSDARG00000096145	ENSDARG00000045142_hbae5	ENSDARG00000075180_tmem14ca	ENSDARG00000037870_actb2	ENSDARG00000056600_papss2b
ENSDARG00000028323	ENSDARG00000090689_hbbe1.2	ENSDARG00000041607_eif4ebp3l	ENSDARG00000027063_arpc1b	ENSDARG00000035326_nccrp1
ENSDARG00000095268_si:dkey-261h17.1	ENSDARG00000045144_hbz	ENSDARG00000030490_sptb	ENSDARG00000069844_irg1	ENSDARG00000006029_lta4h
ENSDARG00000005834_gatad2b	ENSDARG00000055991_hmbsb	ENSDARG00000019253_rhag	ENSDARG00000088439_gm2a	ENSDARG00000043457_gapdh
ENSDARG00000070212	ENSDARG00000096667_si:dkey-25o16.2	ENSDARG00000070843_arid3a	ENSDARG00000054610_coro1a	ENSDARG00000036966_hsd3b7
ENSDARG00000055868_rsl1d1	ENSDARG00000042310	ENSDARG00000006818_urod	ENSDARG00000077777_tmsb4x	ENSDARG00000035018_thy1
ENSDARG00000080010_adh5	ENSDARG00000012881_slc4a1a	ENSDARG00000054155_pcna	ENSDARG00000020929_fam49ba	ENSDARG00000036940_ctss1
ENSDARG00000043317_kita	ENSDARG00000023713_aqp1a.1	ENSDARG00000068822_purba	ENSDARG00000018283_cyba	ENSDARG00000025147_cd63
ENSDARG00000042940_nab1a	ENSDARG00000026655_tspo	ENSDARG00000017400_klf1	ENSDARG00000044129_FP015823.1	ENSDARG00000059388_bdh1
ENSDARG00000006514_her6	ENSDARG00000053066_tubb1	ENSDARG00000038097_pigq	ENSDARG00000090783_mfap4	ENSDARG00000070398
ENSDARG00000058337	ENSDARG00000034852_nt5c2l1	ENSDARG00000042310	ENSDARG00000054543_samsn1a	ENSDARG00000036074_cebpa
ENSDARG00000008976_mdn1	ENSDARG00000006260_tuba8l4	ENSDARG00000026655_tspo	ENSDARG00000068784_VSIR	ENSDARG00000058593_sri
ENSDARG00000018961_gtpbp4	ENSDARG00000006818_urod	ENSDARG00000019930_tal1	ENSDARG00000058941	ENSDARG00000053381_plpp1a
ENSDARG00000036791_dnmt3bb.1	ENSDARG00000018461_zgc:56095	ENSDARG00000043665_glrx5	ENSDARG00000090890_cmklr1	ENSDARG00000063295_myh9a
ENSDARG00000004588_sox4a	ENSDARG00000020890_tmod4	ENSDARG00000004392_hdr	ENSDARG00000086947_si:ch211-147m6.1	ENSDARG00000053542_kctd12.2
ENSDARG00000016484_dkc1	ENSDARG00000008840_hmbsa	ENSDARG00000068820_h2afva	ENSDARG00000059906_sdc4	ENSDARG00000009208_prkcda
ENSDARG00000054290_acin1a	ENSDARG00000025350_prdx2	ENSDARG00000052815	ENSDARG00000036637_arl11	ENSDARG00000058348_scinlb
ENSDARG00000027777_tnfaip3	ENSDARG00000057206_nmt1b	ENSDARG00000054929_zgc:110540	ENSDARG00000028618_KRT18	ENSDARG00000055064_prdx5
ENSDARG00000087504	ENSDARG00000044212_CR735126.1	ENSDARG00000035750	ENSDARG00000036427_slc3a2a	ENSDARG00000058734_prdx1
ENSDARG00000008109	ENSDARG00000058471_plk1	ENSDARG00000003462_fech	ENSDARG00000019062_arpc5b	ENSDARG00000035136_sepw1
ENSDARG00000063626_ddx21	ENSDARG00000008678_snx3	ENSDARG00000044968_vcla	ENSDARG00000009978_icn	ENSDARG00000015343_pgd
ENSDARG00000032868_pde4ba	ENSDARG00000015551_fth1a	ENSDARG00000078085	ENSDARG00000054942_lgals2a	ENSDARG00000010556_CABZ01030094.1
ENSDARG00000079553_cd83	ENSDARG00000071697_zgc:66433	ENSDARG00000020621_ap1b1	ENSDARG00000033735_ncf1	ENSDARG00000013561_pgm1
ENSDARG00000041895_cad	ENSDARG00000030490_sptb	ENSDARG00000096667_si:dkey-25o16.2	ENSDARG00000055504_si:ch211-212k18.7	ENSDARG00000054755_alox5ap
ENSDARG00000040503_sb:cb81	ENSDARG00000002790_ap2m1a	ENSDARG00000025350_prdx2	ENSDARG00000088091_pfn1	ENSDARG00000024116_vamp8
ENSDARG00000031756_mef2aa	ENSDARG00000029019_epb41b	ENSDARG00000042533_gstm.1	ENSDARG00000086869	ENSDARG00000031153
ENSDARG00000026723_syncripl	ENSDARG00000010792_cdc25b	ENSDARG00000070657_pa2g4b	ENSDARG00000013598_tnfb	ENSDARG00000057882_arpc3
ENSDARG00000076532_si:ch211-222l21.1	ENSDARG00000008333_znfl2a	ENSDARG00000042894_tyms	ENSDARG00000036893_f13a1b	ENSDARG00000077777_tmsb4x
ENSDARG00000002710_ncl	ENSDARG00000027491_uros	ENSDARG00000027491_uros	ENSDARG00000023188_lcp1	ENSDARG00000039884
ENSDARG00000077264_wdr43	ENSDARG00000017400_klf1	ENSDARG00000025200	ENSDARG00000022139_ocstamp	ENSDARG00000054610_coro1a
ENSDARG00000088673	ENSDARG00000052815	ENSDARG00000092546_pdap1a	ENSDARG00000017653_rgs13	ENSDARG00000012395_mmp13a
ENSDARG00000023290_fabp3	ENSDARG00000054929_zgc:110540	ENSDARG00000070670_crip2	ENSDARG00000056615_cybb	ENSDARG00000023188_lcp1
ENSDARG00000041959_cxcr4b	ENSDARG00000038066_kpna2	ENSDARG00000002790_ap2m1a	ENSDARG00000042370_ptafr	ENSDARG00000070315
ENSDARG00000037919_rbbp6	ENSDARG00000075180_tmem14ca	ENSDARG00000053066_tubb1	ENSDARG00000043257_ckbb	ENSDARG00000053858_crip1
ENSDARG00000005191_ahcy	ENSDARG00000023330_anp32b	ENSDARG00000058725_rfesd	ENSDARG00000036785_si:ch211-226m16.2	ENSDARG00000052438_actr2a
ENSDARG00000035990_cited4a	ENSDARG00000025200	ENSDARG00000013477_gata1a	ENSDARG00000033614_rasgef1ba	ENSDARG00000004034_arhgdig
ENSDARG00000032327_usp36	ENSDARG00000087554_cdk1	ENSDARG00000071670_tma7	ENSDARG00000039034_marcksl1a	ENSDARG00000034187_calm1b
ENSDARG00000014587_slc38a5b	ENSDARG00000010948_kif11	ENSDARG00000015551_fth1a	ENSDARG00000025147_cd63	ENSDARG00000043102_lxn
ENSDARG00000032849_ndrg1a	ENSDARG00000014013_lbr	ENSDARG00000077620_cdca7a	ENSDARG00000075748_NCKAP1L	ENSDARG00000002021_pygb
ENSDARG00000053666_myb	ENSDARG00000035519_histh1l	ENSDARG00000088330_AL935210.1	ENSDARG00000056874_lygl1	ENSDARG00000042876_abracl
ENSDARG00000058419_gcn1	ENSDARG00000063345	ENSDARG00000011166_cahz	ENSDARG00000014348_stk17b	ENSDARG00000013670_hyou1
ENSDARG00000030053_eef1db	ENSDARG00000053467_gtpbp1	ENSDARG00000038643_alas2	ENSDARG00000060926_rnf19b	ENSDARG00000088091_pfn1
ENSDARG00000029150_hsp90ab1	ENSDARG00000088554	ENSDARG00000043713_asf1bb	ENSDARG00000095556_CR318588.4	ENSDARG00000053956_sptbn2
ENSDARG00000043126_blf	ENSDARG00000035423	ENSDARG00000074581_add2	ENSDARG00000041505_itm2bb	ENSDARG00000035622_xbp1
ENSDARG00000014329_npm1a	ENSDARG00000045618_clta	ENSDARG00000023330_anp32b	ENSDARG00000075989_arpc2	ENSDARG00000038010_rac2
ENSDARG00000005481_nfkbiaa	ENSDARG00000042894_tyms	ENSDARG00000009315_clgn	ENSDARG00000013681_si:dkey-42i9.6	ENSDARG00000053836_si:ch211-284o19.8
ENSDARG00000056438_her9	ENSDARG00000086112_si:ch211-266i6.3	ENSDARG00000038792_klf17	ENSDARG00000059679	ENSDARG00000019236_gsr
ENSDARG00000015164_mknk2b	ENSDARG00000038792_klf17	ENSDARG00000040041_mcm4	ENSDARG00000051888_ist1	ENSDARG00000012972_cfl1l
ENSDARG00000058606_sik1	ENSDARG00000051923_ccnb1	ENSDARG00000021702_pdcd4a	ENSDARG00000057882_arpc3	ENSDARG00000093887
ENSDARG00000013489	ENSDARG00000041623_mt2	ENSDARG00000006260_tuba8l4	ENSDARG00000042876_abracl	ENSDARG00000036967_smox
ENSDARG00000044129_FP015823.1	ENSDARG00000001558_kifc1	ENSDARG00000014017_rrm1	ENSDARG00000055120_ctsba	ENSDARG00000025375_idh1
ENSDARG00000035751_ipo7	ENSDARG00000022934	ENSDARG00000025635	ENSDARG00000074262_nck1a	ENSDARG00000044619_birc2
ENSDARG00000028335_hmga1a	ENSDARG00000054447_slc29a1b	ENSDARG00000024295_slc11a2	ENSDARG00000038458	ENSDARG00000058858
ENSDARG00000062543	ENSDARG00000071863_itgb1a	ENSDARG00000002659_mapre1b	ENSDARG00000044670	ENSDARG00000027063_arpc1b
ENSDARG00000054272_caprin1b	ENSDARG00000017864	ENSDARG00000093572_lamc3	ENSDARG00000005463_slc30a1a	ENSDARG00000037746_actb1
ENSDARG00000023217_crema	ENSDARG00000024295_slc11a2	ENSDARG00000039578_pa2g4a	ENSDARG00000012395_mmp13a	ENSDARG00000033738_zgc:153867
ENSDARG00000017568	ENSDARG00000018146_gpx1a	ENSDARG00000018461_zgc:56095	ENSDARG00000010423_npsn	ENSDARG00000058225_arpc4l
ENSDARG00000040184_syncrip	ENSDARG00000002194_rhd	ENSDARG00000052304_uqcrc1	ENSDARG00000031681_atp6v0b	ENSDARG00000026829_cotl1
ENSDARG00000003599_rpl3	ENSDARG00000031775_ube2s	ENSDARG00000044550_hif1al2	ENSDARG00000035676_ptp4a2b	ENSDARG00000033735_ncf1
ENSDARG00000040439_rsl24d1	ENSDARG00000032102_prdx3	ENSDARG00000003693_hars	ENSDARG00000058348_scinlb	ENSDARG00000055562
ENSDARG00000052856_khdrbs1a	ENSDARG00000020442_snx5	ENSDARG00000023713_aqp1a.1	ENSDARG00000077308_gpr84	ENSDARG00000067545_adam19b
ENSDARG00000013351_cirbpb	ENSDARG00000077383_anxa11a	ENSDARG00000015911	ENSDARG00000016886_dnajb9b	ENSDARG00000024314_herpud1
ENSDARG00000096403_CT027638.1	ENSDARG00000020504_h3f3b.1	ENSDARG00000020454_psmd8	ENSDARG00000043802_ms4a17a.9	ENSDARG00000037870_actb2
ENSDARG00000042725_cebpb	ENSDARG00000013110_dmtn	ENSDARG00000057912_eif1axb	ENSDARG00000040528_lgals3bpb	ENSDARG00000012987_gpia
ENSDARG00000030602_rps19	ENSDARG00000055498_si:ch1073-184j22.1	ENSDARG00000068724	ENSDARG00000070378_ccl35.2	ENSDARG00000075989_arpc2
ENSDARG00000056119_eef1g	ENSDARG00000043137_cdca8	ENSDARG00000012684_atp2b1a	ENSDARG00000088745_MFAP4	ENSDARG00000076229_mkl1b
ENSDARG00000056186_eif5a2	ENSDARG00000005454_tacc3	ENSDARG00000020890_tmod4	ENSDARG00000010191	ENSDARG00000077991
ENSDARG00000011201_rplp2l	ENSDARG00000058226_ak3	ENSDARG00000062338_zeb2a	ENSDARG00000038822_mrc1b	ENSDARG00000039007_eno3
ENSDARG00000083950_snoU83B	ENSDARG00000020192	ENSDARG00000053646_adrb3a	ENSDARG00000022303_higd1a	ENSDARG00000016939_itgb2
ENSDARG00000015862_rpl5b	ENSDARG00000009315_clgn	ENSDARG00000044212_CR735126.1	ENSDARG00000039914_gapdhs	ENSDARG00000018259_atp1a3a
ENSDARG00000030585	ENSDARG00000003462_fech	ENSDARG00000043493_cltca	ENSDARG00000037746_actb1	ENSDARG00000043257_ckbb
ENSDARG00000011405_rps9	ENSDARG00000004926	ENSDARG00000074076	ENSDARG00000070426_chac1	ENSDARG00000014348_stk17b
ENSDARG00000035692_rps3a	ENSDARG00000038097_pigq	ENSDARG00000089963_hbbe1.1	ENSDARG00000089706_ANPEP	ENSDARG00000014433
ENSDARG00000037350_rpl9	ENSDARG00000057432	ENSDARG00000020008_vcp	ENSDARG00000004034_arhgdig	ENSDARG00000033437_rps6ka1
ENSDARG00000036161_hnrnpa0l	ENSDARG00000078654_tpx2	ENSDARG00000071697_zgc:66433	ENSDARG00000018174_gnai2a	ENSDARG00000078734_myo1f
ENSDARG00000068992_hspa8	ENSDARG00000043250_ppm1ab	ENSDARG00000073850_hdac7b	ENSDARG00000075592_tnfaip8l2a	ENSDARG00000078888_iqgap1
ENSDARG00000020153	ENSDARG00000021439_ncoa4	ENSDARG00000019507_mcm5	ENSDARG00000093549_sepp1a	ENSDARG00000057430
ENSDARG00000036174	ENSDARG00000071442	ENSDARG00000057414_phb	ENSDARG00000096508_BX322618.1	ENSDARG00000089776
ENSDARG00000015490	ENSDARG00000071410_cks2	ENSDARG00000011404_fen1	ENSDARG00000086246	ENSDARG00000045836_mapk11
ENSDARG00000053291_pnrc2	ENSDARG00000068820_h2afva	ENSDARG00000091150_mki67	ENSDARG00000025493	ENSDARG00000039914_gapdhs
ENSDARG00000036629_rps14	ENSDARG00000052638_fam210b	ENSDARG00000035423	ENSDARG00000058606_sik1	ENSDARG00000057867_lasp1
ENSDARG00000039641	ENSDARG00000044550_hif1al2	ENSDARG00000003920_setb	ENSDARG00000068628_rab8b	ENSDARG00000044125_txn
ENSDARG00000019230_rpl7a	ENSDARG00000091209_ucp3	ENSDARG00000005540_xpo7	ENSDARG00000015278_plxnc1	ENSDARG00000059110
ENSDARG00000029533_rpl18	ENSDARG00000020621_ap1b1	ENSDARG00000045399_cct5	ENSDARG00000043608_eif4ebp1	ENSDARG00000026369_dbi
ENSDARG00000010516_rpl21	ENSDARG00000035770_ube2c	ENSDARG00000010194_eif4bb	ENSDARG00000004979_elovl5	ENSDARG00000054063_arpc4
ENSDARG00000034897_rps10	ENSDARG00000037188_rpa2	ENSDARG00000020101_psmc2	ENSDARG00000035652_sat1a.1	ENSDARG00000039142_arpc5a
ENSDARG00000006413_rpl38	ENSDARG00000063385_cenpe	ENSDARG00000043126_blf	ENSDARG00000031153	ENSDARG00000086869
ENSDARG00000046119	ENSDARG00000040163_prim1	ENSDARG00000052816_shmt1	ENSDARG00000054063_arpc4	ENSDARG00000056090_capza1b
ENSDARG00000013012	ENSDARG00000002403_nusap1	ENSDARG00000043631_bcas2	ENSDARG00000016465	ENSDARG00000007682_ppdpfa
ENSDARG00000041811_rps25	ENSDARG00000019231_spna2	ENSDARG00000037038_psmc6	ENSDARG00000086826_sult6b1	ENSDARG00000075592_tnfaip8l2a
ENSDARG00000041619_gnb2l1	ENSDARG00000014017_rrm1	ENSDARG00000090834_epor	ENSDARG00000090478_tmem238b	ENSDARG00000000767_spi1b
ENSDARG00000053365_rpl31	ENSDARG00000005462_kif4	ENSDARG00000037009_banf1	ENSDARG00000027590_Sep-02	ENSDARG00000044694_si:ch211-147j13.3
ENSDARG00000095556_CR318588.4	ENSDARG00000089988	ENSDARG00000095019_lmo2	ENSDARG00000004378_yrk	ENSDARG00000005162_tpm3
ENSDARG00000058451_rpl6	ENSDARG00000019507_mcm5	ENSDARG00000059646_nt5dc2	ENSDARG00000055759_efhd2	ENSDARG00000086337_si:dkey-102g19.3
ENSDARG00000014867_rpl8	ENSDARG00000077605_FRRS1	ENSDARG00000045143_hbbe2	ENSDARG00000021669_sec61a1	ENSDARG00000052656_si:ch211-193e13.5
ENSDARG00000020850_eef1a1l2	ENSDARG00000043493_cltca	ENSDARG00000000103_myh10	ENSDARG00000077648_FNIP2	ENSDARG00000004979_elovl5
ENSDARG00000003016	ENSDARG00000076858_C8orf4	ENSDARG00000023299_snu13b	ENSDARG00000076772	ENSDARG00000058302_sh3bgrl
	ENSDARG00000013477_gata1a	ENSDARG00000045618_clta	ENSDARG00000042725_cebpb	ENSDARG00000005230_ssr2
	ENSDARG00000091150_mki67	ENSDARG00000061187_cbx5	ENSDARG00000078619_pnp5a	ENSDARG00000034427_hn1l
	ENSDARG00000021140_pabpc1b	ENSDARG00000056008_atp5g1	ENSDARG00000043235	ENSDARG00000071437_ptprc
	ENSDARG00000068822_purba	ENSDARG00000007216_abce1	ENSDARG00000016188_SBNO2	ENSDARG00000033466_tagln2
	ENSDARG00000026967_ap2s1	ENSDARG00000034916_hat1	ENSDARG00000013771_ctss2.2	ENSDARG00000071065_g6pd
	ENSDARG00000068724	ENSDARG00000092768	ENSDARG00000015343_pgd	ENSDARG00000020103
	ENSDARG00000019253_rhag	ENSDARG00000003938_rpa1	ENSDARG00000036456_anxa4	ENSDARG00000076772
	ENSDARG00000012684_atp2b1a	ENSDARG00000030914_tmem120a	ENSDARG00000062049_hmha1b	ENSDARG00000055713_fmnl1a
	ENSDARG00000030756_dnmt1	ENSDARG00000063345	ENSDARG00000038010_rac2	ENSDARG00000021318
	ENSDARG00000043665_glrx5	ENSDARG00000027099_psmc4	ENSDARG00000062933_cmip	ENSDARG00000021124_cfl1
	ENSDARG00000002659_mapre1b	ENSDARG00000014230_dlst	ENSDARG00000040856	ENSDARG00000019702_aldocb
	ENSDARG00000033009_h3f3c	ENSDARG00000086768	ENSDARG00000057853_atp6v0ca	ENSDARG00000043276
	ENSDARG00000002344_tubb4b	ENSDARG00000035810_rgcc	ENSDARG00000074378_junba	ENSDARG00000018491_pdia4
	ENSDARG00000009933	ENSDARG00000060041_lig1	ENSDARG00000036588_mhc1zba	ENSDARG00000033285_gsto2
	ENSDARG00000007216_abce1	ENSDARG00000008333_znfl2a	ENSDARG00000044395	ENSDARG00000032932_cnksr1
	ENSDARG00000009901_slc38a5a	ENSDARG00000052638_fam210b	ENSDARG00000077069_srgn	ENSDARG00000046004
	ENSDARG00000074581_add2	ENSDARG00000008678_snx3	ENSDARG00000024540_tspan36	ENSDARG00000058356
	ENSDARG00000007915	ENSDARG00000059128_uqcrh	ENSDARG00000058225_arpc4l	ENSDARG00000052429_syngr2a
	ENSDARG00000001220_mycbp2	ENSDARG00000054320_ap2a1	ENSDARG00000016154_zfp36l1a	ENSDARG00000034240_capza1a
	ENSDARG00000013623_vdac2	ENSDARG00000005454_tacc3	ENSDARG00000068214_ccni	ENSDARG00000019062_arpc5b
	ENSDARG00000060041_lig1	ENSDARG00000010246_prmt1	ENSDARG00000071491_nrros	ENSDARG00000041505_itm2bb
	ENSDARG00000042533_gstm.1	ENSDARG00000020442_snx5	ENSDARG00000068233_CD53	ENSDARG00000041959_cxcr4b
	ENSDARG00000019930_tal1	ENSDARG00000009933	ENSDARG00000009779_mcl1a	ENSDARG00000078092_limd2
	ENSDARG00000090834_epor	ENSDARG00000018989_hspa4b	ENSDARG00000083837_FP017217.1	ENSDARG00000009782_myh11a
	ENSDARG00000095019_lmo2	ENSDARG00000007385_cct7	ENSDARG00000053858_crip1	ENSDARG00000039452_hk1
	ENSDARG00000043848_sod1	ENSDARG00000078691_gigyf1	ENSDARG00000088283_si:ch73-248e21.5	ENSDARG00000058647_hck
	ENSDARG00000076836_gpx4b	ENSDARG00000053446_sub1a	ENSDARG00000095351_CU914776.2	ENSDARG00000056615_cybb
	ENSDARG00000054155_pcna	ENSDARG00000038882_smc4	ENSDARG00000055276_rel	ENSDARG00000045224_glipr1a
	ENSDARG00000035750	ENSDARG00000088449_wu:fb55g09	ENSDARG00000002131_celf2	ENSDARG00000007377_odc1
	ENSDARG00000042502	ENSDARG00000013623_vdac2	ENSDARG00000023217_crema	ENSDARG00000054028
	ENSDARG00000053058_rps11	ENSDARG00000053990_hmgb2b	ENSDARG00000028957_maff	ENSDARG00000015278_plxnc1
	ENSDARG00000037038_psmc6	ENSDARG00000012399_adssl	ENSDARG00000016255_chmp4ba	ENSDARG00000074656_ctss2.1
	ENSDARG00000025635	ENSDARG00000035761	ENSDARG00000058858	ENSDARG00000018283_cyba
	ENSDARG00000006487_anp32a	ENSDARG00000074552_ndufs7	ENSDARG00000005039	ENSDARG00000012256
	ENSDARG00000042708_tuba8l	ENSDARG00000036570	ENSDARG00000026350_wasb	ENSDARG00000042816_mmp9
	ENSDARG00000010244_rpl22l1	ENSDARG00000026967_ap2s1	ENSDARG00000021059_alas1	ENSDARG00000003570_hsp90b1
	ENSDARG00000036316_rpl39	ENSDARG00000019404_atp5d	ENSDARG00000036080_cd81a	ENSDARG00000054191_pgk1
	ENSDARG00000042931	ENSDARG00000096003_USMG5	ENSDARG00000055186_ccr9a	ENSDARG00000021346_pdhb
	ENSDARG00000088449_wu:fb55g09	ENSDARG00000014013_lbr	ENSDARG00000031317_ppdpfb	ENSDARG00000004301_rhogb
	ENSDARG00000035860_rps28	ENSDARG00000013938_psmb3	ENSDARG00000018637_sec61g	ENSDARG00000093124_scpp8
	ENSDARG00000041232_rps29	ENSDARG00000045514_atp5c1	ENSDARG00000019881_bsg	ENSDARG00000017298
	ENSDARG00000088030_rpl35a	ENSDARG00000037962_psmb7	ENSDARG00000002021_pygb	ENSDARG00000078547_si:ch211-264f5.2
	ENSDARG00000036044_rps20	ENSDARG00000043976_etf1b	ENSDARG00000042816_mmp9	ENSDARG00000038458
	ENSDARG00000092807_RPL41	ENSDARG00000045776_cnbpa	ENSDARG00000035136_sepw1	ENSDARG00000036282_rnaset2
	ENSDARG00000041435_uba52	ENSDARG00000089124_hbae1.3	ENSDARG00000032868_pde4ba	ENSDARG00000078249_unc13d
	ENSDARG00000045487_rps16	ENSDARG00000056186_eif5a2	ENSDARG00000076568_sec61b	ENSDARG00000074851_s1pr4
	ENSDARG00000014830	ENSDARG00000061169_larp1b	ENSDARG00000019521_mpx	ENSDARG00000008867_rap1b
	ENSDARG00000034291_rpl37	ENSDARG00000063100_psmd14	ENSDARG00000086332_bri3	ENSDARG00000070792_lrrc15
	ENSDARG00000077717_rpl29	ENSDARG00000015111_ddx39ab	ENSDARG00000058593_sri	ENSDARG00000086246
	ENSDARG00000070849_rps15	ENSDARG00000068940_atp5ib	ENSDARG00000093817	ENSDARG00000019137_tram1
	ENSDARG00000007320_rpl7	ENSDARG00000053912_fbl	ENSDARG00000024314_herpud1	ENSDARG00000002632_anxa11b
	ENSDARG00000025581_rpl10	ENSDARG00000010149_atp5a1	ENSDARG00000012513_sdcbp2	ENSDARG00000035844
	ENSDARG00000036875_rps12	ENSDARG00000011125_snrpb	ENSDARG00000006029_lta4h	ENSDARG00000076562
	ENSDARG00000043509_rpl11	ENSDARG00000001788_atp5o	ENSDARG00000040623_fosl2	ENSDARG00000037153_atp6ap1b
	ENSDARG00000057556_rpl17	ENSDARG00000044220	ENSDARG00000011665_aldoaa	ENSDARG00000020929_fam49ba
	ENSDARG00000029500_rpl34	ENSDARG00000079012_CBFA2T3	ENSDARG00000018898_zfand5a	ENSDARG00000019360_sec23b
	ENSDARG00000019181_rpsa	ENSDARG00000070083_atp5b	ENSDARG00000074656_ctss2.1	ENSDARG00000011809_mical1
	ENSDARG00000021864_rplp1	ENSDARG00000014329_npm1a	ENSDARG00000079553_cd83	ENSDARG00000089904_adgre5b.3
	ENSDARG00000006316_rpl23a	ENSDARG00000059725_hypk	ENSDARG00000054191_pgk1	ENSDARG00000003933
	ENSDARG00000058105_rpl36a	ENSDARG00000057026_ran	ENSDARG00000025522_sgk1	ENSDARG00000025493
	ENSDARG00000039347_rps24	ENSDARG00000014123	ENSDARG00000039007_eno3	ENSDARG00000096331_si:ch73-248e21.7
	ENSDARG00000032725_rps27a	ENSDARG00000017891_tcp1	ENSDARG00000021113_ptmaa	ENSDARG00000056481_vat1
	ENSDARG00000019778_rps6	ENSDARG00000062543	ENSDARG00000027249_btg1	ENSDARG00000019444_ssr4
		ENSDARG00000057691_srsf1a	ENSDARG00000058128_msna	ENSDARG00000036016
		ENSDARG00000009447_atp5g3b	ENSDARG00000004754_hspa4a	ENSDARG00000087188_nfil3-6
		ENSDARG00000006200_eif4g1a	ENSDARG00000021124_cfl1	ENSDARG00000044852_wbp2nl
		ENSDARG00000043848_sod1	ENSDARG00000005481_nfkbiaa	ENSDARG00000078193_si:ch211-67e16.3
		ENSDARG00000038577_cox6c	ENSDARG00000042247	ENSDARG00000044573_cdc42
		ENSDARG00000026489_khsrp	ENSDARG00000003933	ENSDARG00000013705_ccm2
		ENSDARG00000018146_gpx1a	ENSDARG00000014433	ENSDARG00000059323_rpn1
		ENSDARG00000022438_cox6a1	ENSDARG00000057167_eif4g2b	ENSDARG00000041391_tmed10
		ENSDARG00000006514_her6	ENSDARG00000076892	ENSDARG00000090730_zgc:158446
		ENSDARG00000053666_myb	ENSDARG00000037860_cox6b2	ENSDARG00000021669_sec61a1
		ENSDARG00000011841_atp5l	ENSDARG00000040439_rsl24d1	ENSDARG00000035838
		ENSDARG00000079305_hbae3	ENSDARG00000007693_nfkbiab	ENSDARG00000036456_anxa4
		ENSDARG00000011553_atp5f1	ENSDARG00000031776_zgc:92066	ENSDARG00000086826_sult6b1
		ENSDARG00000053382	ENSDARG00000020893_slc25a22	ENSDARG00000058128_msna
		ENSDARG00000021140_pabpc1b	ENSDARG00000013078_ywhaba	ENSDARG00000009313_NAPSA
		ENSDARG00000035519_histh1l	ENSDARG00000009212_ppiaa	ENSDARG00000013628_cd164
		ENSDARG00000020504_h3f3b.1	ENSDARG00000036161_hnrnpa0l	ENSDARG00000068784_VSIR
		ENSDARG00000095897_atp5e	ENSDARG00000024746_hsp90aa1.2	ENSDARG00000059791
		ENSDARG00000089475_hbae1	ENSDARG00000079193	ENSDARG00000001452_adam8a
		ENSDARG00000016173_cct3	ENSDARG00000053291_pnrc2	ENSDARG00000075748_NCKAP1L
		ENSDARG00000003952_pfn2	ENSDARG00000004665	ENSDARG00000071491_nrros
		ENSDARG00000014313_atp5j	ENSDARG00000068992_hspa8	ENSDARG00000041878_rab11ba
		ENSDARG00000017568	ENSDARG00000041435_uba52	ENSDARG00000091902_b3gnt2b
		ENSDARG00000010481_bzw1a	ENSDARG00000036044_rps20	ENSDARG00000074940
		ENSDARG00000015978_COX5B	ENSDARG00000029150_hsp90ab1	ENSDARG00000018637_sec61g
		ENSDARG00000076815_eif3s10	ENSDARG00000092807_RPL41	ENSDARG00000026908_tmed2
		ENSDARG00000053047_eif2s2		ENSDARG00000042823_spcs2
		ENSDARG00000031495_seta		ENSDARG00000021374_cab39l1
		ENSDARG00000031435_zgc:56493		ENSDARG00000068233_CD53
		ENSDARG00000029064_uqcrq		ENSDARG00000040988_tpi1b
		ENSDARG00000042502		ENSDARG00000035652_sat1a.1
		ENSDARG00000006487_anp32a		ENSDARG00000055504_si:ch211-212k18.7
		ENSDARG00000013475_cct4		ENSDARG00000020759_ef1
		ENSDARG00000068436_h3f3b.1		ENSDARG00000076568_sec61b
		ENSDARG00000059654_eif3ba		ENSDARG00000043795_arhgdia
		ENSDARG00000010244_rpl22l1		ENSDARG00000006019_tktb
		ENSDARG00000016889_eif3g		ENSDARG00000007354
		ENSDARG00000017235_eif5a		ENSDARG00000004665
		ENSDARG00000017445_eif3i		ENSDARG00000078619_pnp5a
		ENSDARG00000006316_rpl23a		ENSDARG00000092798_ppib
		ENSDARG00000052856_khdrbs1a		ENSDARG00000045886_slc38a2
		ENSDARG00000018334_rpl35		ENSDARG00000093817
		ENSDARG00000051783_rplp0		ENSDARG00000070426_chac1
		ENSDARG00000017219_pabpc1a		ENSDARG00000040334_mat2aa
		ENSDARG00000055996_rps8a		ENSDARG00000095556_CR318588.4
		ENSDARG00000036316_rpl39		ENSDARG00000013078_ywhaba
		ENSDARG00000042049		ENSDARG00000069100_aldh9a1a.1
		ENSDARG00000019230_rpl7a		ENSDARG00000011665_aldoaa
		ENSDARG00000045487_rps16		ENSDARG00000007960_hnrnpaba
		ENSDARG00000053058_rps11		ENSDARG00000054058_h1fx
		ENSDARG00000042566_rps7		ENSDARG00000079193
		ENSDARG00000083950_snoU83B		ENSDARG00000009830_hdlbpa
		ENSDARG00000019778_rps6		ENSDARG00000042725_cebpb
		ENSDARG00000044093_rpl13a		ENSDARG00000016476
		ENSDARG00000042931		ENSDARG00000020893_slc25a22
		ENSDARG00000043509_rpl11		ENSDARG00000028335_hmga1a
		ENSDARG00000036298_rps13
		ENSDARG00000029500_rpl34
		ENSDARG00000025073_rpl18a
		ENSDARG00000054818_rpl32
		ENSDARG00000010160_rps15a
		ENSDARG00000014690_rps4x
		ENSDARG00000019181_rpsa
		ENSDARG00000039347_rps24
		ENSDARG00000014830
		ENSDARG00000088030_rpl35a
		ENSDARG00000070849_rps15
		ENSDARG00000053457_rpl23
		ENSDARG00000077717_rpl29
		ENSDARG00000077291_rps2
		ENSDARG00000041619_gnb2l1
		ENSDARG00000046119
		ENSDARG00000032725_rps27a
		ENSDARG00000010516_rpl21
		ENSDARG00000035692_rps3a
		ENSDARG00000036875_rps12
		ENSDARG00000007320_rpl7
		ENSDARG00000092807_RPL41
		ENSDARG00000015490
		ENSDARG00000057556_rpl17
		ENSDARG00000034291_rpl37
		ENSDARG00000009285_rpl15
		ENSDARG00000058105_rpl36a
		ENSDARG00000058451_rpl6
		ENSDARG00000029533_rpl18
		ENSDARG00000014867_rpl8
		ENSDARG00000013307_rpl19
		ENSDARG00000053365_rpl31
		ENSDARG00000021864_rplp1
		ENSDARG00000042905_rpl10a
		ENSDARG00000039641
5dpf_pten_mut_sib
1	2	3	4	5
ENSDARG00000043126_blf	ENSDARG00000091038	ENSDARG00000019253_rhag	ENSDARG00000079736	ENSDARG00000079305_hbae3
ENSDARG00000006514_her6	ENSDARG00000044129_FP015823.1	ENSDARG00000041607_eif4ebp3l	ENSDARG00000095351_CU914776.2	ENSDARG00000087390_hbbe1.3
ENSDARG00000060457_pmp22b	ENSDARG00000019130_plk2b	ENSDARG00000032102_prdx3	ENSDARG00000036637_arl11	ENSDARG00000089124_hbae1.3
ENSDARG00000043317_kita	ENSDARG00000095268_si:dkey-261h17.1	ENSDARG00000073850_hdac7b	ENSDARG00000027063_arpc1b	ENSDARG00000038643_alas2
ENSDARG00000040503_sb:cb81	ENSDARG00000091419_nrarpa	ENSDARG00000038559_h1f0	ENSDARG00000042816_mmp9	ENSDARG00000077504_si:ch211-103n10.5
ENSDARG00000007241_mycb	ENSDARG00000042725_cebpb	ENSDARG00000070843_arid3a	ENSDARG00000091993_CR792453.2	ENSDARG00000011166_cahz
ENSDARG00000070670_crip2	ENSDARG00000054632_fli1a	ENSDARG00000021702_pdcd4a	ENSDARG00000077777_tmsb4x	ENSDARG00000045143_hbbe2
ENSDARG00000019930_tal1	ENSDARG00000090444_ponzr1	ENSDARG00000025350_prdx2	ENSDARG00000012395_mmp13a	ENSDARG00000088330_AL935210.1
ENSDARG00000092164	ENSDARG00000032868_pde4ba	ENSDARG00000090834_epor	ENSDARG00000037870_actb2	ENSDARG00000055498_si:ch1073-184j22.1
ENSDARG00000086927_pik3c2b	ENSDARG00000073681	ENSDARG00000003281_pik3ip1	ENSDARG00000014348_stk17b	ENSDARG00000044212_CR735126.1
ENSDARG00000041895_cad	ENSDARG00000079808_si:ch73-208g10.1	ENSDARG00000076858_C8orf4	ENSDARG00000026829_cotl1	ENSDARG00000089475_hbae1
ENSDARG00000053666_myb	ENSDARG00000042940_nab1a	ENSDARG00000035810_rgcc	ENSDARG00000010423_npsn	ENSDARG00000055991_hmbsb
ENSDARG00000035810_rgcc	ENSDARG00000087504	ENSDARG00000022165_mgst1.2	ENSDARG00000019521_mpx	ENSDARG00000088554
ENSDARG00000031817_trim2a	ENSDARG00000031683_fosab	ENSDARG00000019507_mcm5	ENSDARG00000023188_lcp1	ENSDARG00000023713_aqp1a.1
ENSDARG00000005191_ahcy	ENSDARG00000058606_sik1	ENSDARG00000005897_dera	ENSDARG00000089706_ANPEP	ENSDARG00000020890_tmod4
ENSDARG00000095749	ENSDARG00000087616_maptb	ENSDARG00000031756_mef2aa	ENSDARG00000054610_coro1a	ENSDARG00000012881_slc4a1a
ENSDARG00000034785_dachb	ENSDARG00000035773	ENSDARG00000040041_mcm4	ENSDARG00000019062_arpc5b	ENSDARG00000045144_hbz
ENSDARG00000035573_AK6	ENSDARG00000079553_cd83	ENSDARG00000018461_zgc:56095	ENSDARG00000067566_sftpbb	ENSDARG00000053467_gtpbp1
ENSDARG00000031756_mef2aa	ENSDARG00000035622_xbp1	ENSDARG00000078691_gigyf1	ENSDARG00000043257_ckbb	ENSDARG00000096667_si:dkey-25o16.2
ENSDARG00000070404_fam212ab	ENSDARG00000052402_dnmt3ba	ENSDARG00000030756_dnmt1	ENSDARG00000079387_si:ch211-102c2.4	ENSDARG00000029019_epb41b
ENSDARG00000080009_bahcc1b	ENSDARG00000004034_arhgdig	ENSDARG00000016477_eif4a2	ENSDARG00000036628_cd74b	ENSDARG00000026655_tspo
ENSDARG00000008333_znfl2a	ENSDARG00000093817	ENSDARG00000016651_znf106a	ENSDARG00000058348_scinlb	ENSDARG00000053066_tubb1
ENSDARG00000060012_f2r	ENSDARG00000028335_hmga1a	ENSDARG00000019930_tal1	ENSDARG00000094708_sftpba	ENSDARG00000090689_hbbe1.2
ENSDARG00000053912_fbl	ENSDARG00000070315	ENSDARG00000024295_slc11a2	ENSDARG00000006029_lta4h	ENSDARG00000021439_ncoa4
ENSDARG00000014587_slc38a5b	ENSDARG00000095556_CR318588.4	ENSDARG00000018146_gpx1a	ENSDARG00000090730_zgc:158446	ENSDARG00000042751_riok3
ENSDARG00000090834_epor	ENSDARG00000094975_FP015823.2	ENSDARG00000070670_crip2	ENSDARG00000071437_ptprc	ENSDARG00000089963_hbbe1.1
ENSDARG00000026489_khsrp	ENSDARG00000088371	ENSDARG00000079012_CBFA2T3	ENSDARG00000044395	ENSDARG00000025200
ENSDARG00000002710_ncl	ENSDARG00000039007_eno3	ENSDARG00000004392_hdr	ENSDARG00000016774_plekho2	ENSDARG00000013110_dmtn
ENSDARG00000037897	ENSDARG00000074378_junba	ENSDARG00000057683_mcm6	ENSDARG00000090473_si:ch211-269k10.5	ENSDARG00000009867
ENSDARG00000019253_rhag	ENSDARG00000076532_si:ch211-222l21.1	ENSDARG00000062338_zeb2a	ENSDARG00000021339_cpa5	ENSDARG00000034852_nt5c2l1
ENSDARG00000012820_nop56	ENSDARG00000000796_nr4a1	ENSDARG00000008333_znfl2a	ENSDARG00000038458	ENSDARG00000006818_urod
ENSDARG00000004392_hdr	ENSDARG00000041041_cxcr3.2	ENSDARG00000063345	ENSDARG00000041505_itm2bb	ENSDARG00000068096_atf5a
ENSDARG00000073850_hdac7b	ENSDARG00000017653_rgs13	ENSDARG00000070866_tmem11	ENSDARG00000053484_syne2b	ENSDARG00000057206_nmt1b
ENSDARG00000079605_prmt5	ENSDARG00000076120_foxp4	ENSDARG00000017400_klf1	ENSDARG00000088091_pfn1	ENSDARG00000019231_spna2
ENSDARG00000077264_wdr43	ENSDARG00000035990_cited4a	ENSDARG00000014969_ankhb	ENSDARG00000070306	ENSDARG00000003462_fech
ENSDARG00000012244_ube2e3	ENSDARG00000078473_nucks1a	ENSDARG00000063626_ddx21	ENSDARG00000086337_si:dkey-102g19.3	ENSDARG00000092945_si:ch211-250g4.3
ENSDARG00000023290_fabp3	ENSDARG00000021113_ptmaa	ENSDARG00000015551_fth1a	ENSDARG00000057882_arpc3	ENSDARG00000042310
ENSDARG00000028323	ENSDARG00000010556_CABZ01030094.1	ENSDARG00000058538_alcamb	ENSDARG00000009782_myh11a	ENSDARG00000058476_stc1l
ENSDARG00000075666_tsc22d3	ENSDARG00000041959_cxcr4b	ENSDARG00000000103_myh10	ENSDARG00000009087_cd74a	ENSDARG00000010792_cdc25b
ENSDARG00000014591_ilf2	ENSDARG00000074301_cth	ENSDARG00000013110_dmtn	ENSDARG00000075748_NCKAP1L	ENSDARG00000008840_hmbsa
ENSDARG00000023299_snu13b	ENSDARG00000001873_phgdh	ENSDARG00000042310	ENSDARG00000023578_lpp	ENSDARG00000030490_sptb
ENSDARG00000033440_metap1	ENSDARG00000052826_runx3	ENSDARG00000057206_nmt1b	ENSDARG00000088439_gm2a	ENSDARG00000035256_eef2l2
ENSDARG00000014329_npm1a	ENSDARG00000040076_pycard	ENSDARG00000013477_gata1a	ENSDARG00000035136_sepw1	ENSDARG00000089309
ENSDARG00000005834_gatad2b	ENSDARG00000067850_jund	ENSDARG00000068822_purba	ENSDARG00000016939_itgb2	ENSDARG00000054447_slc29a1b
ENSDARG00000077473_mych	ENSDARG00000004702_irf2bp2a	ENSDARG00000042533_gstm.1	ENSDARG00000000767_spi1b	ENSDARG00000052942_aspg
ENSDARG00000039887_c1qbp	ENSDARG00000089933_rasal3	ENSDARG00000030490_sptb	ENSDARG00000037746_actb1	ENSDARG00000027491_uros
ENSDARG00000076532_si:ch211-222l21.1	ENSDARG00000055713_fmnl1a	ENSDARG00000035761	ENSDARG00000005419	ENSDARG00000024295_slc11a2
ENSDARG00000035043_pfdn5	ENSDARG00000079193	ENSDARG00000074581_add2	ENSDARG00000020929_fam49ba	ENSDARG00000061591_abcb10
ENSDARG00000017568	ENSDARG00000094408_MFAP4	ENSDARG00000045019_aamp	ENSDARG00000068784_VSIR	ENSDARG00000025338_hagh
ENSDARG00000010246_prmt1	ENSDARG00000023217_crema	ENSDARG00000053666_myb	ENSDARG00000010785_thbs1b	ENSDARG00000022934
ENSDARG00000095019_lmo2	ENSDARG00000036791_dnmt3bb.1	ENSDARG00000035750	ENSDARG00000017653_rgs13	ENSDARG00000093572_lamc3
ENSDARG00000008109	ENSDARG00000056346_acap1	ENSDARG00000052815	ENSDARG00000063295_myh9a	ENSDARG00000010948_kif11
ENSDARG00000053485_aldh6a1	ENSDARG00000045695_myca	ENSDARG00000037393_slc43a1a	ENSDARG00000053279_apln	ENSDARG00000015551_fth1a
ENSDARG00000045776_cnbpa	ENSDARG00000058593_sri	ENSDARG00000029019_epb41b	ENSDARG00000055759_efhd2	ENSDARG00000052815
ENSDARG00000069422_nhp2	ENSDARG00000002131_celf2	ENSDARG00000027491_uros	ENSDARG00000094965_nfil3-5	ENSDARG00000032951_nrbp2a
ENSDARG00000040128	ENSDARG00000019307_dusp5	ENSDARG00000015911	ENSDARG00000068233_CD53	ENSDARG00000009315_clgn
ENSDARG00000055868_rsl1d1	ENSDARG00000056111_lmod1a	ENSDARG00000008840_hmbsa	ENSDARG00000076772	ENSDARG00000020984_slc16a10
ENSDARG00000039578_pa2g4a	ENSDARG00000039034_marcksl1a	ENSDARG00000075180_tmem14ca	ENSDARG00000007682_ppdpfa	ENSDARG00000052638_fam210b
ENSDARG00000010244_rpl22l1	ENSDARG00000043608_eif4ebp1	ENSDARG00000079848_gmps	ENSDARG00000039884	ENSDARG00000010437_fam46c
ENSDARG00000070475_khdrbs1b	ENSDARG00000076562	ENSDARG00000076116	ENSDARG00000055186_ccr9a	ENSDARG00000002790_ap2m1a
ENSDARG00000071670_tma7	ENSDARG00000005423_pgam1a	ENSDARG00000039578_pa2g4a	ENSDARG00000075989_arpc2	ENSDARG00000020192
ENSDARG00000018961_gtpbp4	ENSDARG00000022684_fkbp1aa	ENSDARG00000052638_fam210b	ENSDARG00000053542_kctd12.2	ENSDARG00000059682_slc43a3a
ENSDARG00000092807_RPL41	ENSDARG00000040623_fosl2	ENSDARG00000020621_ap1b1	ENSDARG00000023217_crema	ENSDARG00000025350_prdx2
ENSDARG00000014123	ENSDARG00000053858_crip1	ENSDARG00000027515	ENSDARG00000062721_dennd4a	ENSDARG00000035519_histh1l
ENSDARG00000036044_rps20	ENSDARG00000020759_ef1	ENSDARG00000096667_si:dkey-25o16.2	ENSDARG00000013916	ENSDARG00000071863_itgb1a
ENSDARG00000006413_rpl38	ENSDARG00000036482_hexim1	ENSDARG00000006200_eif4g1a	ENSDARG00000093124_scpp8	ENSDARG00000058471_plk1
ENSDARG00000058337	ENSDARG00000088325	ENSDARG00000054320_ap2a1	ENSDARG00000018283_cyba	ENSDARG00000017400_klf1
ENSDARG00000056167_hspe1	ENSDARG00000056438_her9	ENSDARG00000077264_wdr43	ENSDARG00000059110	ENSDARG00000058725_rfesd
ENSDARG00000011125_snrpb	ENSDARG00000039269_arg2	ENSDARG00000006818_urod	ENSDARG00000058225_arpc4l	ENSDARG00000043604
ENSDARG00000042389	ENSDARG00000001169_hsd17b8	ENSDARG00000018961_gtpbp4	ENSDARG00000006640_eomesa	ENSDARG00000005540_xpo7
ENSDARG00000039347_rps24	ENSDARG00000086768	ENSDARG00000012881_slc4a1a	ENSDARG00000077069_srgn	ENSDARG00000043250_ppm1ab
ENSDARG00000041232_rps29	ENSDARG00000062049_hmha1b	ENSDARG00000005926_ak2	ENSDARG00000042725_cebpb	ENSDARG00000005454_tacc3
ENSDARG00000056008_atp5g1	ENSDARG00000069846_zgc:162944	ENSDARG00000054155_pcna	ENSDARG00000016154_zfp36l1a	ENSDARG00000001558_kifc1
ENSDARG00000008243_cct8	ENSDARG00000044562_cycsb	ENSDARG00000026655_tspo	ENSDARG00000046004	ENSDARG00000051923_ccnb1
ENSDARG00000054818_rpl32	ENSDARG00000013351_cirbpb	ENSDARG00000002790_ap2m1a	ENSDARG00000031153	ENSDARG00000071697_zgc:66433
ENSDARG00000006316_rpl23a	ENSDARG00000058858	ENSDARG00000088449_wu:fb55g09	ENSDARG00000038010_rac2	ENSDARG00000006260_tuba8l4
ENSDARG00000029500_rpl34	ENSDARG00000010965_psma8	ENSDARG00000053485_aldh6a1	ENSDARG00000056615_cybb	ENSDARG00000094977_si:ch211-156j22.4
ENSDARG00000077717_rpl29	ENSDARG00000042502	ENSDARG00000095019_lmo2	ENSDARG00000054063_arpc4	ENSDARG00000031164_tuba8l2
ENSDARG00000036316_rpl39	ENSDARG00000055186_ccr9a	ENSDARG00000076815_eif3s10	ENSDARG00000058647_hck	ENSDARG00000068724
ENSDARG00000070437_rpl22	ENSDARG00000052856_khdrbs1a	ENSDARG00000010194_eif4bb	ENSDARG00000004378_yrk	ENSDARG00000035770_ube2c
ENSDARG00000088030_rpl35a	ENSDARG00000036161_hnrnpa0l	ENSDARG00000028323	ENSDARG00000041524	ENSDARG00000055350_sun1
ENSDARG00000036875_rps12	ENSDARG00000020893_slc25a22	ENSDARG00000013623_vdac2	ENSDARG00000044694_si:ch211-147j13.3	ENSDARG00000077954
ENSDARG00000035860_rps28	ENSDARG00000022129_rbm4.3	ENSDARG00000009447_atp5g3b	ENSDARG00000054543_samsn1a	ENSDARG00000063345
ENSDARG00000058105_rpl36a	ENSDARG00000003429_hnrpdl	ENSDARG00000043976_etf1b	ENSDARG00000036382_ponzr6	ENSDARG00000070656_si:ch211-69g19.2
ENSDARG00000053365_rpl31	ENSDARG00000087636_hmgn6	ENSDARG00000040439_rsl24d1	ENSDARG00000055854_nr4a3	ENSDARG00000096554_si:dkey-25o16.4
ENSDARG00000011665_aldoaa	ENSDARG00000011665_aldoaa	ENSDARG00000019230_rpl7a	ENSDARG00000040623_fosl2	ENSDARG00000063385_cenpe
ENSDARG00000001788_atp5o	ENSDARG00000053990_hmgb2b	ENSDARG00000055996_rps8a	ENSDARG00000033437_rps6ka1	ENSDARG00000090044
ENSDARG00000035871_rpl30	ENSDARG00000004735_hnrnpub	ENSDARG00000045143_hbbe2	ENSDARG00000015657_zgc:77112	ENSDARG00000008678_snx3
ENSDARG00000058451_rpl6	ENSDARG00000035652_sat1a.1	ENSDARG00000011405_rps9	ENSDARG00000028618_KRT18	ENSDARG00000018461_zgc:56095
ENSDARG00000034291_rpl37	ENSDARG00000013938_psmb3	ENSDARG00000019181_rpsa	ENSDARG00000055276_rel	ENSDARG00000009901_slc38a5a
ENSDARG00000044521_eef1b2	ENSDARG00000036162_hnrnpa0b	ENSDARG00000058337	ENSDARG00000004034_arhgdig	ENSDARG00000045999_saa
ENSDARG00000057556_rpl17	ENSDARG00000042049	ENSDARG00000055991_hmbsb	ENSDARG00000021113_ptmaa	ENSDARG00000070230_aldh1l2
ENSDARG00000013012	ENSDARG00000007960_hnrnpaba	ENSDARG00000059654_eif3ba	ENSDARG00000007628	ENSDARG00000002403_nusap1
ENSDARG00000035756	ENSDARG00000058128_msna	ENSDARG00000083950_snoU83B	ENSDARG00000036967_smox	ENSDARG00000006251_ell2
ENSDARG00000040439_rsl24d1	ENSDARG00000056160_hspd1	ENSDARG00000010244_rpl22l1	ENSDARG00000075853_sh3kbp1	ENSDARG00000014013_lbr
ENSDARG00000011405_rps9	ENSDARG00000089426	ENSDARG00000055868_rsl1d1	ENSDARG00000033928_ndfip2	ENSDARG00000074581_add2
ENSDARG00000042566_rps7	ENSDARG00000057167_eif4g2b	ENSDARG00000035692_rps3a	ENSDARG00000000796_nr4a1	ENSDARG00000015254_fzr1a
ENSDARG00000043453_rps5	ENSDARG00000096403_CT027638.1	ENSDARG00000015862_rpl5b	ENSDARG00000088325	ENSDARG00000002194_rhd
ENSDARG00000005791_rpl28	ENSDARG00000062326_hmgn7	ENSDARG00000044565_ola1	ENSDARG00000002021_pygb	ENSDARG00000013477_gata1a
ENSDARG00000036298_rps13	ENSDARG00000012256	ENSDARG00000014690_rps4x	ENSDARG00000054340_sla1	ENSDARG00000054929_zgc:110540
ENSDARG00000036629_rps14	ENSDARG00000028106_glrx	ENSDARG00000023290_fabp3	ENSDARG00000042876_abracl	ENSDARG00000007915
ENSDARG00000041811_rps25	ENSDARG00000021124_cfl1	ENSDARG00000008109	ENSDARG00000096655_BX901920.1	ENSDARG00000038097_pigq
ENSDARG00000025850_rps21	ENSDARG00000056167_hspe1	ENSDARG00000016443_eif3c	ENSDARG00000094012_si:dkey-192g7.3	ENSDARG00000087554_cdk1
ENSDARG00000018334_rpl35	ENSDARG00000003035_hspa9	ENSDARG00000030585	ENSDARG00000095801_BX649485.2	ENSDARG00000078654_tpx2
ENSDARG00000021838_rps23	ENSDARG00000021924_hsp70.3	ENSDARG00000046157_RPS17	ENSDARG00000070319	ENSDARG00000020979_fam65c
ENSDARG00000037350_rpl9	ENSDARG00000040184_syncrip	ENSDARG00000012820_nop56	ENSDARG00000074837	ENSDARG00000000019_ube2h
ENSDARG00000015128_rpl27	ENSDARG00000076667_ccng1	ENSDARG00000009285_rpl15	ENSDARG00000062933_cmip	ENSDARG00000032750
ENSDARG00000070849_rps15	ENSDARG00000020504_h3f3b.1	ENSDARG00000003920_setb	ENSDARG00000036572	ENSDARG00000045708_adm2a
ENSDARG00000009447_atp5g3b	ENSDARG00000002710_ncl	ENSDARG00000005191_ahcy	ENSDARG00000059001_pim2	ENSDARG00000060495
ENSDARG00000056119_eef1g	ENSDARG00000039914_gapdhs	ENSDARG00000019778_rps6	ENSDARG00000087188_nfil3-6	ENSDARG00000071442
ENSDARG00000036162_hnrnpa0b	ENSDARG00000056186_eif5a2	ENSDARG00000041182_rpl4	ENSDARG00000056090_capza1b	ENSDARG00000005446
ENSDARG00000006691_rpl12	ENSDARG00000014329_npm1a	ENSDARG00000003599_rpl3	ENSDARG00000005481_nfkbiaa	ENSDARG00000055133_cenpf
ENSDARG00000015490	ENSDARG00000013078_ywhaba	ENSDARG00000005513_naca	ENSDARG00000009958_cbl	ENSDARG00000038066_kpna2
ENSDARG00000010160_rps15a	ENSDARG00000057026_ran	ENSDARG00000056119_eef1g	ENSDARG00000005333	ENSDARG00000087277_selj
ENSDARG00000041435_uba52	ENSDARG00000031435_zgc:56493	ENSDARG00000017235_eif5a	ENSDARG00000004979_elovl5	ENSDARG00000068759_si:ch211-244o22.2
ENSDARG00000036174	ENSDARG00000030440_rsrp1	ENSDARG00000044093_rpl13a	ENSDARG00000012729_hcls1	ENSDARG00000061445_adcy6a
ENSDARG00000042905_rpl10a	ENSDARG00000076892	ENSDARG00000007708_nsa2	ENSDARG00000076562	ENSDARG00000003113_ada
ENSDARG00000021864_rplp1	ENSDARG00000042247	ENSDARG00000007320_rpl7	ENSDARG00000043531_jun	ENSDARG00000034624_nuf2
ENSDARG00000029533_rpl18	ENSDARG00000070083_atp5b	ENSDARG00000043509_rpl11	ENSDARG00000037861_slc2a3b	ENSDARG00000068822_purba
ENSDARG00000056186_eif5a2	ENSDARG00000029150_hsp90ab1	ENSDARG00000042931	ENSDARG00000026350_wasb	ENSDARG00000036116_eif3hb
ENSDARG00000030602_rps19	ENSDARG00000077777_tmsb4x	ENSDARG00000077291_rps2	ENSDARG00000075062	ENSDARG00000020944_ezra
ENSDARG00000052856_khdrbs1a	ENSDARG00000009212_ppiaa	ENSDARG00000006729	ENSDARG00000077991	ENSDARG00000052978_mbnl1
ENSDARG00000007320_rpl7	ENSDARG00000068992_hspa8	ENSDARG00000020197_rpl5a	ENSDARG00000015278_plxnc1	ENSDARG00000075180_tmem14ca
ENSDARG00000020153	ENSDARG00000080337_AC024175.4	ENSDARG00000015490	ENSDARG00000077308_gpr84	ENSDARG00000012684_atp2b1a
ENSDARG00000011201_rplp2l		ENSDARG00000006691_rpl12	ENSDARG00000014433	ENSDARG00000061268_ago2
ENSDARG00000014690_rps4x		ENSDARG00000035400_btf3	ENSDARG00000078092_limd2	ENSDARG00000069142_aars
ENSDARG00000010149_atp5a1		ENSDARG00000037350_rpl9	ENSDARG00000079105_mhc2dab	ENSDARG00000035151_si:dkey-261j4.3
ENSDARG00000055475_rps27.2		ENSDARG00000016889_eif3g	ENSDARG00000016062	ENSDARG00000031775_ube2s
ENSDARG00000039641		ENSDARG00000055475_rps27.2	ENSDARG00000095556_CR318588.4	ENSDARG00000026712_rab5c
ENSDARG00000020197_rpl5a		ENSDARG00000057556_rpl17	ENSDARG00000014680_znf710a	ENSDARG00000040884_mxi1
ENSDARG00000010516_rpl21		ENSDARG00000010149_atp5a1	ENSDARG00000033735_ncf1	ENSDARG00000044550_hif1al2
ENSDARG00000007708_nsa2		ENSDARG00000045487_rps16	ENSDARG00000035018_thy1	ENSDARG00000077270
ENSDARG00000019778_rps6		ENSDARG00000010516_rpl21	ENSDARG00000045886_slc38a2	ENSDARG00000045618_clta
ENSDARG00000044093_rpl13a		ENSDARG00000020153	ENSDARG00000035326_nccrp1	ENSDARG00000076228_kif2c
ENSDARG00000046157_RPS17		ENSDARG00000036875_rps12	ENSDARG00000043457_gapdh	ENSDARG00000016733_psat1
ENSDARG00000030408_rps26l		ENSDARG00000053457_rpl23	ENSDARG00000058606_sik1	ENSDARG00000070109_ncapg
ENSDARG00000035692_rps3a		ENSDARG00000025073_rpl18a	ENSDARG00000035858_cnn2	ENSDARG00000057378_fam213aa
ENSDARG00000025073_rpl18a		ENSDARG00000045514_atp5c1	ENSDARG00000052438_actr2a	ENSDARG00000014004_eif2b4
ENSDARG00000034897_rps10		ENSDARG00000018334_rpl35	ENSDARG00000053381_plpp1a	ENSDARG00000043137_cdca8
ENSDARG00000045487_rps16		ENSDARG00000041619_gnb2l1	ENSDARG00000089776	ENSDARG00000041006_st3gal4
ENSDARG00000021252_cct6a		ENSDARG00000029533_rpl18	ENSDARG00000021124_cfl1	ENSDARG00000061757_rabgap1l
ENSDARG00000023298_rps27.1		ENSDARG00000046119	ENSDARG00000056499_ca6	ENSDARG00000002344_tubb4b
ENSDARG00000015862_rpl5b		ENSDARG00000014867_rpl8	ENSDARG00000021924_hsp70.3	ENSDARG00000008727_ranbp3a
ENSDARG00000013351_cirbpb		ENSDARG00000042905_rpl10a	ENSDARG00000009978_icn	ENSDARG00000077095_HIPK1
ENSDARG00000083950_snoU83B		ENSDARG00000042566_rps7	ENSDARG00000041022_pdcd4b	ENSDARG00000016156_fam53b
ENSDARG00000030585		ENSDARG00000016173_cct3	ENSDARG00000033227_lect2l	ENSDARG00000041397_eif2b2
ENSDARG00000032725_rps27a		ENSDARG00000051783_rplp0	ENSDARG00000057867_lasp1	ENSDARG00000007449_slc25a39
ENSDARG00000043509_rpl11		ENSDARG00000039641	ENSDARG00000071491_nrros	ENSDARG00000039020_fbxo5
ENSDARG00000057026_ran		ENSDARG00000058105_rpl36a	ENSDARG00000093193_chia.6	ENSDARG00000091150_mki67
ENSDARG00000014867_rpl8		ENSDARG00000021864_rplp1	ENSDARG00000079353_si:ch211-165d12.4	ENSDARG00000034855_ccnb3
ENSDARG00000077291_rps2		ENSDARG00000014830	ENSDARG00000031683_fosab	ENSDARG00000041361_ttk
ENSDARG00000019230_rpl7a		ENSDARG00000010160_rps15a	ENSDARG00000008867_rap1b	ENSDARG00000045367_tuba1b
ENSDARG00000014830		ENSDARG00000056186_eif5a2	ENSDARG00000002131_celf2	ENSDARG00000076950_kel
ENSDARG00000013307_rpl19		ENSDARG00000088030_rpl35a	ENSDARG00000044670	ENSDARG00000043493_cltca
ENSDARG00000053457_rpl23		ENSDARG00000017445_eif3i	ENSDARG00000058356	ENSDARG00000076858_C8orf4
ENSDARG00000025581_rpl10		ENSDARG00000034897_rps10	ENSDARG00000040158_cdc42l	ENSDARG00000008333_znfl2a
ENSDARG00000041619_gnb2l1		ENSDARG00000036316_rpl39	ENSDARG00000013771_ctss2.2	ENSDARG00000024452
ENSDARG00000035400_btf3		ENSDARG00000030602_rps19	ENSDARG00000087387_znf1038	ENSDARG00000020645_slc7a3a
ENSDARG00000020850_eef1a1l2		ENSDARG00000025581_rpl10	ENSDARG00000002632_anxa11b	ENSDARG00000038882_smc4
ENSDARG00000017235_eif5a		ENSDARG00000030408_rps26l	ENSDARG00000055283_id2a	ENSDARG00000040224_krcp
ENSDARG00000009285_rpl15		ENSDARG00000037071_rps26	ENSDARG00000043130_notch2	ENSDARG00000012892_ammecr1
ENSDARG00000051783_rplp0		ENSDARG00000032725_rps27a	ENSDARG00000095199_AL732515.2	ENSDARG00000013623_vdac2
ENSDARG00000019181_rpsa		ENSDARG00000029500_rpl34	ENSDARG00000089837_slc35d2	ENSDARG00000014573
ENSDARG00000046119		ENSDARG00000017219_pabpc1a	ENSDARG00000056549_vps26a	ENSDARG00000001220_mycbp2
ENSDARG00000015551_fth1a		ENSDARG00000041811_rps25	ENSDARG00000021318	ENSDARG00000028533_macf1a
ENSDARG00000042049		ENSDARG00000036629_rps14	ENSDARG00000039007_eno3	ENSDARG00000037640_aurkb
ENSDARG00000009212_ppiaa		ENSDARG00000003016	ENSDARG00000090600_si:ch211-213a13.1	ENSDARG00000074441_gp1bb
ENSDARG00000003016		ENSDARG00000070437_rpl22	ENSDARG00000019307_dusp5	ENSDARG00000077383_anxa11a
		ENSDARG00000039347_rps24	ENSDARG00000035652_sat1a.1	ENSDARG00000020442_snx5
		ENSDARG00000036044_rps20	ENSDARG00000053836_si:ch211-284o19.8	ENSDARG00000068820_h2afva
		ENSDARG00000042389	ENSDARG00000020926_creb3l3l	ENSDARG00000040001_fryl
		ENSDARG00000058451_rpl6	ENSDARG00000039142_arpc5a	ENSDARG00000043665_glrx5
		ENSDARG00000013012	ENSDARG00000074378_junba	ENSDARG00000023330_anp32b
		ENSDARG00000070849_rps15	ENSDARG00000031317_ppdpfb	ENSDARG00000031795_abcf1
		ENSDARG00000092807_RPL41	ENSDARG00000074118_ftr15	ENSDARG00000057456_ppp3ccb
		ENSDARG00000011201_rplp2l	ENSDARG00000062138_ranbp10	ENSDARG00000013122_maf1
		ENSDARG00000006316_rpl23a	ENSDARG00000009313_NAPSA	ENSDARG00000026967_ap2s1
		ENSDARG00000015128_rpl27	ENSDARG00000067711_parvg	ENSDARG00000002745_tdh
		ENSDARG00000070083_atp5b	ENSDARG00000009779_mcl1a	ENSDARG00000014017_rrm1
		ENSDARG00000013307_rpl19	ENSDARG00000070601_RASSF5	ENSDARG00000008503_glcci1
		ENSDARG00000021838_rps23	ENSDARG00000096508_BX322618.1	ENSDARG00000054058_h1fx
		ENSDARG00000036174	ENSDARG00000071384_slc7a11	ENSDARG00000069135_ppp1r15a
		ENSDARG00000034291_rpl37	ENSDARG00000088371	ENSDARG00000033184_prkar2aa
		ENSDARG00000053365_rpl31	ENSDARG00000029072_klf6a	ENSDARG00000079688_tnrc6a
		ENSDARG00000043453_rps5	ENSDARG00000034240_capza1a	ENSDARG00000018146_gpx1a
		ENSDARG00000054818_rpl32	ENSDARG00000004301_rhogb	ENSDARG00000010411_epn1
		ENSDARG00000035519_histh1l	ENSDARG00000036588_mhc1zba	ENSDARG00000013655_tpd52l2b
		ENSDARG00000036298_rps13	ENSDARG00000062077_acsbg1	ENSDARG00000061100_nars
		ENSDARG00000035860_rps28	ENSDARG00000045661_irf7	ENSDARG00000051887
		ENSDARG00000023298_rps27.1	ENSDARG00000055504_si:ch211-212k18.7	ENSDARG00000070426_chac1
		ENSDARG00000035871_rpl30	ENSDARG00000035435_m17	ENSDARG00000019253_rhag
		ENSDARG00000041232_rps29	ENSDARG00000078525_NOCT	ENSDARG00000017864
		ENSDARG00000044521_eef1b2	ENSDARG00000074656_ctss2.1	ENSDARG00000024488_top2a
		ENSDARG00000077717_rpl29	ENSDARG00000017298	ENSDARG00000007216_abce1
		ENSDARG00000020850_eef1a1l2	ENSDARG00000041346	ENSDARG00000062199_GSE1
			ENSDARG00000062049_hmha1b	ENSDARG00000086746_prodha
			ENSDARG00000070398	ENSDARG00000054320_ap2a1
			ENSDARG00000021372_tob1b	ENSDARG00000070866_tmem11
			ENSDARG00000036456_anxa4	ENSDARG00000020278_si:dkeyp-120h9.1
			ENSDARG00000032868_pde4ba	ENSDARG00000037980_tceb2
			ENSDARG00000033738_zgc:153867	ENSDARG00000095019_lmo2
			ENSDARG00000039914_gapdhs	ENSDARG00000086515
			ENSDARG00000036016	ENSDARG00000042708_tuba8l
			ENSDARG00000057273_alox5a	ENSDARG00000061169_larp1b
			ENSDARG00000018602_rab5aa	ENSDARG00000006487_anp32a
			ENSDARG00000025147_cd63	ENSDARG00000016548_eif5b
			ENSDARG00000040856	ENSDARG00000076836_gpx4b
			ENSDARG00000020759_ef1	ENSDARG00000030440_rsrp1
			ENSDARG00000055290_mpeg1.1	ENSDARG00000032102_prdx3
			ENSDARG00000083837_FP017217.1	ENSDARG00000020621_ap1b1
			ENSDARG00000018174_gnai2a	ENSDARG00000092768
			ENSDARG00000068628_rab8b	ENSDARG00000015164_mknk2b
			ENSDARG00000038059_grb2b	ENSDARG00000053047_eif2s2
			ENSDARG00000040988_tpi1b	ENSDARG00000002369_si:ch211-202a12.4
			ENSDARG00000008186_syk	ENSDARG00000014947
			ENSDARG00000078619_pnp5a	ENSDARG00000035423
			ENSDARG00000075121_hbegfa	ENSDARG00000020504_h3f3b.1
			ENSDARG00000068214_ccni	ENSDARG00000054155_pcna
			ENSDARG00000070426_chac1	ENSDARG00000054578_arl6ip1
			ENSDARG00000043475_tagapb	ENSDARG00000031776_zgc:92066
			ENSDARG00000044619_birc2	ENSDARG00000044220
			ENSDARG00000058302_sh3bgrl	ENSDARG00000024746_hsp90aa1.2
			ENSDARG00000082187_dre-mir-21-1	ENSDARG00000017219_pabpc1a
			ENSDARG00000039269_arg2
			ENSDARG00000089838_si:dkey-262k9.4
			ENSDARG00000012987_gpia
			ENSDARG00000027590_Sep-02
			ENSDARG00000076229_mkl1b
			ENSDARG00000006468_grap2a
			ENSDARG00000033285_gsto2
			ENSDARG00000053858_crip1
			ENSDARG00000020625_jak1
			ENSDARG00000019420_etnk1
			ENSDARG00000056623_ptenb
			ENSDARG00000088087_kdm6ba
			ENSDARG00000038107_sgcg
			ENSDARG00000019973_stk38a
			ENSDARG00000000588_grasp
			ENSDARG00000070914_dusp6
			ENSDARG00000058858
			ENSDARG00000027600_pdlim5b
			ENSDARG00000060070_adcy7
			ENSDARG00000055225_dock8
			ENSDARG00000015887_b2ml
			ENSDARG00000016476
			ENSDARG00000036785_si:ch211-226m16.2
			ENSDARG00000003933
			ENSDARG00000055955_lcp2a
			ENSDARG00000075261_timp2b
			ENSDARG00000089708
			ENSDARG00000058128_msna
			ENSDARG00000013968_psap
			ENSDARG00000075592_tnfaip8l2a
			ENSDARG00000024746_hsp90aa1.2
			ENSDARG00000058358_krt8
			ENSDARG00000076189_ccdc88b
			ENSDARG00000067755
			ENSDARG00000088283_si:ch73-248e21.5
			ENSDARG00000079553_cd83
			ENSDARG00000027249_btg1
			ENSDARG00000003017_ube2al
			ENSDARG00000053291_pnrc2
			ENSDARG00000088717_ecrg4b
			ENSDARG00000034187_calm1b
			ENSDARG00000054191_pgk1
			ENSDARG00000056874_lygl1
			ENSDARG00000034427_hn1l
			ENSDARG00000052082_gabarapb
			ENSDARG00000018524_midn
			ENSDARG00000062646_tet3
			ENSDARG00000071052_si:dkey-150i13.2
			ENSDARG00000089307_pmaip1
			ENSDARG00000027777_tnfaip3
			ENSDARG00000004702_irf2bp2a
			ENSDARG00000058992_cers2b
			ENSDARG00000039034_marcksl1a
			ENSDARG00000076128_prkar1aa
			ENSDARG00000007693_nfkbiab
			ENSDARG00000032849_ndrg1a
			ENSDARG00000094181_shroom1
			ENSDARG00000058941
			ENSDARG00000019236_gsr
			ENSDARG00000035715_marcksl1b
			ENSDARG00000020076
			ENSDARG00000055938_tspan14
			ENSDARG00000043154_ucp2
			ENSDARG00000034961
			ENSDARG00000034293_hif1ab
			ENSDARG00000015343_pgd
			ENSDARG00000009505_prelid3b
			ENSDARG00000043795_arhgdia
			ENSDARG00000004754_hspa4a
			ENSDARG00000012513_sdcbp2
			ENSDARG00000032651_ppp1r10
			ENSDARG00000071403_oaz1a
			ENSDARG00000038141_atf4b
			ENSDARG00000052978_mbnl1
			ENSDARG00000080381
			ENSDARG00000044129_FP015823.1
			ENSDARG00000079193
			ENSDARG00000022315_atp6v1g1
			ENSDARG00000035622_xbp1
			ENSDARG00000031776_zgc:92066
			ENSDARG00000020893_slc25a22
			ENSDARG00000013078_ywhaba
			ENSDARG00000030440_rsrp1
			ENSDARG00000057853_atp6v0ca
			ENSDARG00000076892
			ENSDARG00000093817
			ENSDARG00000022833
			ENSDARG00000009212_ppiaa
			ENSDARG00000068992_hspa8
